# Supplementary material for: The use of a genomic relationship matrix for breed assignment of cattle breeds: comparison and combination with a machine learning method
Source: J Anim Sci. 2023 May 23;101:skad172. doi: 10.1093/jas/skad172 (PMC10276639; doi:10.1093/jas/skad172)
Supplement: skad172_suppl_Supplementary_Table_S1 [file skad172_suppl_supplementary_table_s1.xlsx]

## Sheet: Sheet1
Reference set	Repetition	Number of SNPs with major genotypic frequency < 0.95	Number of components	Number of SNPs selected with the PLS-DA	Delta
1	1	37226	6	886	0.01
1	2	37229	8	880	0.01
1	3	37235	6	857	0.01
1	4	37206	8	902	0.01
1	5	37217	6	839	0.01
1	6	37191	9	872	0.01
1	7	37211	6	868	0.01
1	8	37187	6	867	0.01
1	9	37272	12	905	0.01
1	10	37195	4	835	0.01
1	11	37185	4	845	0.01
1	12	37202	3	809	0.01
1	13	37233	6	875	0.01
1	14	37218	4	820	0.01
1	15	37204	3	788	0.01
1	16	37214	4	818	0.01
1	17	37206	4	827	0.01
1	18	37215	4	840	0.01
1	19	37218	4	829	0.01
1	20	37222	4	821	0.01
1	21	37232	7	883	0.01
1	22	37231	3	775	0.01
1	23	37248	5	863	0.01
1	24	37214	3	789	0.01
1	25	37216	4	843	0.01
1	26	37183	5	790	0.01
1	27	37212	10	861	0.01
1	28	37204	9	861	0.01
1	29	37224	4	822	0.01
1	30	37203	9	856	0.01
1	31	37187	5	836	0.01
1	32	37243	5	851	0.01
1	33	37198	5	879	0.01
1	34	37193	2	739	0.01
1	35	37182	5	869	0.01
1	36	37201	3	806	0.01
1	37	37227	4	843	0.01
1	38	37212	4	836	0.01
1	39	37227	7	858	0.01
1	40	37248	7	897	0.01
1	41	37186	4	853	0.01
1	42	37187	6	891	0.01
1	43	37184	7	856	0.01
1	44	37203	3	827	0.01
1	45	37202	5	860	0.01
1	46	37194	4	848	0.01
1	47	37216	4	860	0.01
1	48	37178	6	863	0.01
1	49	37191	6	911	0.01
1	50	37251	8	880	0.01
1	51	37193	5	895	0.01
1	52	37185	4	857	0.01
1	53	37243	4	856	0.1
1	54	37161	4	808	0.01
1	55	37234	5	868	0.01
1	56	37210	7	862	0.01
1	57	37199	3	794	1
1	58	37201	7	874	0.01
1	59	37232	4	829	0.01
1	60	37184	7	800	0.01
1	61	37239	4	841	0.01
1	62	37197	4	838	0.01
1	63	37251	8	873	0.01
1	64	37208	4	794	0.01
1	65	37165	2	718	0.01
1	66	37226	5	820	0.01
1	67	37210	4	785	0.01
1	68	37188	4	842	0.01
1	69	37204	5	844	0.01
1	70	37214	6	881	0.01
1	71	37195	5	838	0.01
1	72	37202	4	854	0.01
1	73	37199	6	850	0.01
1	74	37190	10	899	0.01
1	75	37237	4	821	0.01
1	76	37235	12	892	0.01
1	77	37200	3	833	0.25
1	78	37227	9	910	0.01
1	79	37192	4	801	0.01
1	80	37190	4	814	0.01
1	81	37230	4	858	0.01
1	82	37172	5	860	0.01
1	83	37235	4	831	0.01
1	84	37228	5	857	0.01
1	85	37183	4	825	0.01
1	86	37215	5	850	0.01
1	87	37196	5	805	0.01
1	88	37191	4	863	0.01
1	89	37232	7	869	0.01
1	90	37207	3	826	1
1	91	37240	5	874	0.01
1	92	37170	5	838	0.01
1	93	37253	4	835	0.01
1	94	37191	10	884	0.01
1	95	37191	3	784	0.01
1	96	37220	8	897	0.01
1	97	37170	5	870	0.01
1	98	37166	9	879	0.01
1	99	37228	5	840	0.01
1	100	37180	3	809	0.01
1	101	37183	4	841	0.01
1	102	37238	6	838	0.01
1	103	37209	8	881	0.01
1	104	37202	11	865	0.01
1	105	37210	4	845	0.01
1	106	37211	5	833	0.01
1	107	37241	14	893	0.01
1	108	37195	3	807	1
1	109	37209	4	861	0.01
1	110	37237	4	871	0.01
1	111	37204	4	862	0.01
1	112	37188	15	866	0.01
1	113	37202	8	879	0.01
1	114	37235	5	852	0.01
1	115	37206	4	840	0.01
1	116	37209	3	760	0.01
1	117	37196	6	884	0.01
1	118	37174	3	756	0.01
1	119	37173	11	882	0.01
1	120	37234	4	826	0.01
1	121	37238	5	821	0.01
1	122	37245	4	838	0.01
1	123	37161	4	862	0.01
1	124	37214	4	849	0.01
1	125	37152	5	799	0.01
1	126	37210	9	915	0.01
1	127	37223	4	860	0.01
1	128	37186	8	876	0.01
1	129	37147	8	872	0.01
1	130	37215	5	857	0.01
1	131	37228	5	871	0.01
1	132	37226	4	792	0.01
1	133	37184	4	829	0.01
1	134	37211	4	828	0.01
1	135	37208	4	790	0.01
1	136	37190	4	835	0.01
1	137	37235	7	855	0.01
1	138	37221	4	801	0.01
1	139	37240	5	824	0.01
1	140	37184	4	875	0.01
1	141	37229	4	883	0.01
1	142	37281	6	917	0.01
1	143	37179	10	868	0.01
1	144	37185	4	834	0.01
1	145	37217	3	835	0.01
1	146	37234	7	877	0.01
1	147	37229	8	882	0.01
1	148	37171	4	798	0.01
1	149	37241	7	892	0.01
1	150	37182	6	868	0.01
1	151	37203	6	837	0.01
1	152	37232	12	849	0.01
1	153	37193	5	852	0.01
1	154	37207	4	822	0.01
1	155	37246	8	899	0.01
1	156	37211	11	873	0.01
1	157	37217	5	865	0.01
1	158	37140	3	801	0.01
1	159	37214	9	876	0.01
1	160	37195	4	851	0.01
1	161	37222	5	848	0.01
1	162	37181	4	798	0.01
1	163	37189	5	804	0.01
1	164	37219	10	940	0.01
1	165	37210	6	893	0.01
1	166	37221	4	838	0.01
1	167	37184	4	840	0.01
1	168	37185	5	836	0.01
1	169	37197	4	804	0.01
1	170	37228	6	903	0.01
1	171	37161	4	804	0.01
1	172	37221	4	832	0.01
1	173	37237	3	802	0.01
1	174	37235	4	860	0.01
1	175	37203	4	801	0.01
1	176	37206	4	835	0.01
1	177	37190	5	823	0.01
1	178	37222	5	845	0.01
1	179	37259	4	827	0.01
1	180	37219	4	819	0.01
1	181	37253	4	794	0.01
1	182	37240	5	871	0.01
1	183	37235	3	819	0.01
1	184	37213	7	877	0.01
1	185	37231	9	873	0.01
1	186	37180	11	849	0.01
1	187	37211	4	825	0.01
1	188	37235	4	846	0.01
1	189	37208	6	825	0.01
1	190	37227	8	919	0.01
1	191	37208	4	828	0.01
1	192	37198	4	790	0.01
1	193	37175	12	939	0.01
1	194	37191	4	830	0.01
1	195	37206	4	831	0.01
1	196	37185	6	923	0.01
1	197	37181	6	856	0.01
1	198	37180	4	826	0.01
1	199	37219	3	819	0.25
1	200	37202	3	789	0.25
2	1	37247	2	751	0.01
2	2	37253	3	709	0.01
2	3	37273	4	787	0.01
2	4	37253	3	728	0.01
2	5	37257	5	823	0.01
2	6	37196	2	712	0.01
2	7	37234	4	800	0.01
2	8	37244	4	813	0.01
2	9	37310	3	702	0.01
2	10	37248	3	762	0.01
2	11	37235	2	689	0.01
2	12	37296	5	822	0.01
2	13	37276	6	816	0.01
2	14	37237	2	687	0.01
2	15	37234	7	855	0.01
2	16	37287	6	800	0.01
2	17	37246	4	792	0.01
2	18	37272	3	732	0.01
2	19	37201	4	754	0.01
2	20	37216	4	780	0.01
2	21	37280	4	801	0.01
2	22	37309	2	753	0.01
2	23	37274	6	834	0.01
2	24	37233	3	731	0.01
2	25	37292	2	708	0.01
2	26	37184	4	768	0.01
2	27	37314	2	711	0.01
2	28	37265	2	719	0.01
2	29	37240	4	818	0.01
2	30	37183	3	730	0.01
2	31	37230	5	828	0.01
2	32	37249	3	744	0.01
2	33	37197	4	799	0.01
2	34	37254	3	710	0.01
2	35	37179	2	702	0.01
2	36	37214	4	788	0.01
2	37	37191	5	793	0.01
2	38	37237	2	733	0.01
2	39	37172	2	686	0.01
2	40	37325	6	806	0.01
2	41	37200	6	802	0.01
2	42	37187	4	748	0.01
2	43	37203	4	839	0.01
2	44	37245	2	695	0.01
2	45	37271	2	729	0.01
2	46	37262	2	724	0.01
2	47	37215	2	719	0.01
2	48	37193	4	778	0.01
2	49	37213	3	758	0.01
2	50	37231	4	811	0.01
2	51	37248	4	852	0.01
2	52	37192	2	736	0.01
2	53	37259	3	754	0.01
2	54	37217	10	772	0.01
2	55	37219	4	837	0.01
2	56	37250	3	728	0.01
2	57	37216	4	805	0.01
2	58	37211	4	816	0.01
2	59	37230	4	845	0.01
2	60	37272	4	766	0.01
2	61	37273	5	800	0.01
2	62	37219	4	777	0.01
2	63	37253	3	759	0.01
2	64	37226	2	711	0.01
2	65	37210	2	711	1
2	66	37313	6	839	0.01
2	67	37262	4	786	0.01
2	68	37165	3	701	0.01
2	69	37203	3	733	0.01
2	70	37246	4	783	0.01
2	71	37256	4	808	0.01
2	72	37273	2	754	0.01
2	73	37241	5	816	0.01
2	74	37258	3	756	0.01
2	75	37275	3	731	0.01
2	76	37323	3	797	0.01
2	77	37232	4	789	0.01
2	78	37257	4	771	0.01
2	79	37231	4	741	0.01
2	80	37244	3	755	0.01
2	81	37263	4	809	0.01
2	82	37224	2	718	0.01
2	83	37216	5	791	0.01
2	84	37249	4	806	0.01
2	85	37209	2	704	0.01
2	86	37257	4	820	0.01
2	87	37220	2	705	0.01
2	88	37210	3	749	0.01
2	89	37289	4	792	0.01
2	90	37279	2	718	0.01
2	91	37247	2	732	0.01
2	92	37239	3	719	0.01
2	93	37279	2	728	0.01
2	94	37206	2	704	0.01
2	95	37209	6	836	0.01
2	96	37247	3	729	0.01
2	97	37203	5	765	0.01
2	98	37249	3	744	0.01
2	99	37228	2	743	0.01
2	100	37243	4	792	0.01
2	101	37203	3	721	0.01
2	102	37215	5	795	0.01
2	103	37205	5	800	0.01
2	104	37241	2	734	0.01
2	105	37261	3	775	0.01
2	106	37267	2	705	0.01
2	107	37218	3	759	0.01
2	108	37254	2	706	0.01
2	109	37218	4	800	0.01
2	110	37315	4	830	0.01
2	111	37206	4	763	0.01
2	112	37232	4	793	0.01
2	113	37266	2	712	0.01
2	114	37286	3	733	0.01
2	115	37210	4	773	0.01
2	116	37236	4	793	0.01
2	117	37248	2	759	0.01
2	118	37192	2	735	0.01
2	119	37149	3	735	0.01
2	120	37231	2	757	0.01
2	121	37258	5	747	0.01
2	122	37302	5	824	0.01
2	123	37209	5	835	0.01
2	124	37243	4	759	0.01
2	125	37204	3	701	0.01
2	126	37210	3	747	0.01
2	127	37248	3	778	0.01
2	128	37211	5	810	0.01
2	129	37182	2	684	0.01
2	130	37224	3	712	0.01
2	131	37260	3	763	0.01
2	132	37235	4	846	0.01
2	133	37247	2	674	0.01
2	134	37267	3	742	0.01
2	135	37245	4	766	0.01
2	136	37224	3	788	0.01
2	137	37241	5	822	0.01
2	138	37205	3	757	0.01
2	139	37283	4	805	0.01
2	140	37231	4	795	0.01
2	141	37206	4	826	0.01
2	142	37316	8	839	0.01
2	143	37188	2	719	0.01
2	144	37238	6	800	0.01
2	145	37289	3	747	0.01
2	146	37293	4	830	0.01
2	147	37236	6	803	0.01
2	148	37232	2	722	0.01
2	149	37324	2	738	0.01
2	150	37183	4	816	0.01
2	151	37211	4	778	0.01
2	152	37318	2	714	0.01
2	153	37168	5	795	0.01
2	154	37320	4	781	0.01
2	155	37277	2	708	0.01
2	156	37186	2	692	0.01
2	157	37214	3	771	0.01
2	158	37184	6	779	0.01
2	159	37217	3	769	0.01
2	160	37208	2	739	0.01
2	161	37247	2	667	0.01
2	162	37185	2	719	0.01
2	163	37199	13	795	0.01
2	164	37247	2	714	0.01
2	165	37279	2	778	0.01
2	166	37219	3	761	0.01
2	167	37174	2	706	0.01
2	168	37229	4	784	0.01
2	169	37158	2	700	0.01
2	170	37273	2	742	0.01
2	171	37183	8	792	0.01
2	172	37323	2	698	0.01
2	173	37267	2	693	0.01
2	174	37253	4	755	0.01
2	175	37244	4	802	0.01
2	176	37224	3	709	0.01
2	177	37222	4	792	0.01
2	178	37250	6	875	0.01
2	179	37250	2	740	0.01
2	180	37196	2	696	0.01
2	181	37272	10	850	0.01
2	182	37267	2	743	0.01
2	183	37278	4	763	0.01
2	184	37253	3	726	0.5
2	185	37180	3	749	0.01
2	186	37220	2	681	0.01
2	187	37228	2	732	0.01
2	188	37164	11	777	0.01
2	189	37203	3	752	0.01
2	190	37264	2	779	0.01
2	191	37270	4	796	0.01
2	192	37255	6	782	0.01
2	193	37196	5	810	0.01
2	194	37304	11	772	0.01
2	195	37264	5	860	0.01
2	196	37276	2	743	0.01
2	197	37172	6	832	0.01
2	198	37170	3	731	0.01
2	199	37281	4	808	0.01
2	200	37232	2	723	0.01
