# Supplementary material for: The use of a genomic relationship matrix for breed assignment of cattle breeds: comparison and combination with a machine learning method
Source: J Anim Sci. 2023 May 23;101:skad172. doi: 10.1093/jas/skad172 (PMC10276639; doi:10.1093/jas/skad172)
Supplement: skad172_suppl_Supplementary_Table_S2 [file skad172_suppl_supplementary_table_s2.xlsx]

## Sheet: Sheet1
Repetition	Cost of RS1	Cost of RS2
1	0.4	0.2
2	0.01	0.9
3	0.3	0.3
4	0.01	0.001
5	0.5	0.01
6	0.01	0.5
7	0.9	0.1
8	0.8	0.001
9	0.01	0.001
10	0.1	0.01
11	0.4	0.001
12	0.2	0.001
13	0.2	0.7
14	0.7	0.5
15	0.01	0.001
16	0.3	0.01
17	0.5	0.3
18	0.2	0.001
19	0.1	0.1
20	0.9	0.1
21	0.7	0.4
22	0.01	0.8
23	0.01	0.01
24	0.6	0.01
25	0.3	0.9
26	0.5	0.001
27	0.8	0.001
28	0.1	0.001
29	0.7	0.001
30	0.1	0.1
31	0.01	0.1
32	0.6	0.4
33	0.5	0.1
34	0.5	0.001
35	0.3	0.3
36	0.01	0.1
37	0.8	0.01
38	0.9	0.001
39	0.3	0.001
40	0.01	0.4
41	0.2	0.001
42	0.1	0.1
43	0.3	0.01
44	0.3	0.001
45	0.5	0.01
46	0.5	0.7
47	0.3	0.001
48	0.6	0.001
49	0.01	0.001
50	0.1	0.01
51	0.1	0.001
52	0.01	0.1
53	0.1	0.2
54	0.5	0.01
55	0.2	0.5
56	0.01	0.01
57	0.9	0.1
58	0.6	0.001
59	0.01	0.2
60	0.9	0.3
61	0.6	0.01
62	0.8	0.001
63	0.01	0.7
64	0.1	0.2
65	0.01	0.001
66	0.5	0.6
67	0.2	0.1
68	0.9	0.3
69	0.2	0.01
70	0.9	0.001
71	0.01	0.001
72	0.1	0.8
73	0.9	0.3
74	0.2	0.3
75	0.9	0.001
76	0.01	0.001
77	0.1	0.9
78	0.2	0.001
79	0.1	0.001
80	0.5	0.001
81	0.9	0.4
82	0.3	0.3
83	0.8	0.001
84	0.6	0.01
85	0.2	0.4
86	0.4	0.7
87	0.2	0.001
88	0.3	0.4
89	0.01	0.001
90	0.3	0.2
91	0.6	0.01
92	0.4	0.001
93	0.7	0.7
94	0.3	0.1
95	0.2	0.1
96	0.2	0.001
97	0.01	0.01
98	0.01	0.001
99	0.6	0.001
100	0.5	0.001
101	0.01	0.1
102	0.01	0.01
103	0.01	0.9
104	0.9	0.1
105	0.8	0.01
106	0.01	0.001
107	0.7	0.01
108	0.4	0.001
109	0.6	0.01
110	0.9	0.001
111	0.8	0.01
112	0.01	0.2
113	0.01	0.001
114	0.3	0.001
115	0.4	0.001
116	0.5	0.9
117	0.5	0.001
118	0.8	0.6
119	0.8	0.1
120	0.5	0.1
121	0.4	0.01
122	0.9	0.001
123	0.2	0.1
124	0.5	0.001
125	0.7	0.001
126	0.01	0.9
127	0.2	0.001
128	0.4	0.2
129	0.5	0.9
130	0.01	0.001
131	0.6	0.1
132	0.3	0.1
133	0.4	0.2
134	0.9	0.01
135	0.7	0.3
136	0.7	0.001
137	0.8	0.01
138	0.2	0.01
139	0.1	0.001
140	0.01	0.001
141	0.6	0.001
142	0.6	0.7
143	0.8	0.7
144	0.7	0.001
145	0.1	0.001
146	0.4	0.01
147	0.2	0.6
148	0.4	0.01
149	0.01	0.01
150	0.9	0.2
151	0.2	0.001
152	0.01	0.001
153	0.01	0.01
154	0.5	0.001
155	0.01	0.001
156	0.2	0.1
157	0.7	0.001
158	0.7	0.6
159	0.9	0.6
160	0.5	0.01
161	0.3	0.001
162	0.7	0.8
163	0.3	0.001
164	0.9	0.01
165	0.8	0.001
166	0.1	0.2
167	0.8	0.001
168	0.4	0.5
169	0.5	0.001
170	0.1	0.5
171	0.5	0.01
172	0.3	0.1
173	0.9	0.5
174	0.1	0.001
175	0.2	0.001
176	0.6	0.001
177	0.4	0.01
178	0.01	0.01
179	0.2	0.001
180	0.4	0.1
181	0.1	0.001
182	0.01	0.6
183	0.01	0.001
184	0.4	0.7
185	0.9	0.001
186	0.01	0.1
187	0.6	0.6
188	0.01	0.8
189	0.1	0.2
190	0.5	0.001
191	0.3	0.1
192	0.9	0.001
193	0.9	0.01
194	0.01	0.001
195	0.1	0.01
196	0.2	0.001
197	0.01	0.001
198	0.9	0.6
199	0.6	0.4
200	0.6	0.9
