# Supplementary material for: The use of a genomic relationship matrix for breed assignment of cattle breeds: comparison and combination with a machine learning method
Source: J Anim Sci. 2023 May 23;101:skad172. doi: 10.1093/jas/skad172 (PMC10276639; doi:10.1093/jas/skad172)
Supplement: skad172_suppl_Supplementary_Table_S4 [file skad172_suppl_supplementary_table_s4.xlsx]

## Sheet: Sheet1
Methodology	Reference set	Repetition	Global accuracy	Sensitivity EBRW	Sensitivity MRY	Sensitivity RPO	Specificity EBRW	Specificity MRY	Specificity RPO
1	1	1	0.990769	1	0.986301	0.984848	0.995283	1	0.992278
1	1	2	0.975385	1	0.979452	0.924242	0.985849	0.977654	0.996139
1	1	3	0.984615	1	0.986301	0.954545	0.981132	1	0.996139
1	1	4	0.978462	1	0.972603	0.954545	0.971698	1	0.996139
1	1	5	0.972308	1	0.979452	0.909091	0.985849	0.98324	0.988417
1	1	6	0.984615	1	0.979452	0.969697	0.981132	0.994413	1
1	1	7	0.978462	1	0.972603	0.954545	0.976415	1	0.992278
1	1	8	0.972308	0.99115	0.986301	0.909091	0.971698	0.988827	0.996139
1	1	9	0.981538	1	0.993151	0.924242	0.981132	0.988827	1
1	1	10	0.984615	1	0.986301	0.954545	0.981132	1	0.996139
1	1	11	0.975385	1	0.972603	0.939394	0.966981	0.994413	1
1	1	12	0.975385	1	0.972603	0.939394	0.981132	1	0.984556
1	1	13	0.981538	0.99115	0.986301	0.954545	0.985849	1	0.988417
1	1	14	0.981538	1	0.979452	0.954545	0.976415	1	0.996139
1	1	15	0.975385	1	0.979452	0.924242	0.985849	0.988827	0.988417
1	1	16	0.990769	1	1	0.954545	0.990566	0.994413	1
1	1	17	0.966154	1	0.952055	0.939394	0.981132	0.98324	0.984556
1	1	18	0.978462	1	0.972603	0.954545	0.985849	0.994413	0.988417
1	1	19	0.981538	1	0.979452	0.954545	0.985849	0.994413	0.992278
1	1	20	0.987692	1	0.986301	0.969697	0.990566	0.994413	0.996139
1	1	21	0.969231	1	0.965753	0.924242	0.962264	1	0.992278
1	1	22	0.966154	1	0.958904	0.924242	0.971698	0.994413	0.984556
1	1	23	0.972308	1	0.979452	0.909091	0.962264	0.994413	1
1	1	24	0.975385	1	0.979452	0.924242	0.981132	0.994413	0.988417
1	1	25	0.981538	0.99115	0.993151	0.939394	0.981132	1	0.992278
1	1	26	0.972308	1	0.986301	0.893939	0.966981	0.988827	1
1	1	27	0.984615	0.99115	0.979452	0.984848	0.985849	0.988827	1
1	1	28	0.975385	1	0.986301	0.909091	0.985849	0.98324	0.992278
1	1	29	0.978462	1	0.993151	0.909091	0.985849	0.98324	0.996139
1	1	30	0.972308	1	0.979452	0.909091	0.962264	0.994413	1
1	1	31	0.984615	1	0.986301	0.954545	0.981132	0.994413	1
1	1	32	0.996923	1	1	0.984848	0.995283	1	1
1	1	33	0.981538	1	0.972603	0.969697	0.971698	1	1
1	1	34	0.953846	0.99115	0.952055	0.893939	0.95283	0.988827	0.988417
1	1	35	0.975385	1	0.972603	0.939394	0.966981	1	0.996139
1	1	36	0.972308	1	0.965753	0.939394	0.981132	0.988827	0.988417
1	1	37	0.972308	1	0.986301	0.893939	0.966981	0.988827	1
1	1	38	0.987692	1	1	0.939394	0.990566	0.988827	1
1	1	39	0.987692	1	1	0.939394	0.990566	0.988827	1
1	1	40	0.987692	1	0.993151	0.954545	0.990566	0.994413	0.996139
1	1	41	0.987692	1	0.986301	0.969697	0.990566	1	0.992278
1	1	42	0.966154	1	0.979452	0.878788	0.981132	0.977654	0.988417
1	1	43	0.972308	1	0.979452	0.909091	0.962264	1	0.996139
1	1	44	0.987692	1	0.979452	0.984848	0.995283	1	0.988417
1	1	45	0.981538	1	0.986301	0.939394	0.985849	0.994413	0.992278
1	1	46	0.975385	1	0.979452	0.924242	0.966981	1	0.996139
1	1	47	0.981538	1	1	0.909091	0.981132	0.988827	1
1	1	48	0.975385	1	1	0.878788	0.971698	0.988827	1
1	1	49	0.978462	1	0.979452	0.939394	0.971698	0.994413	1
1	1	50	0.975385	1	0.972603	0.939394	0.985849	0.98324	0.992278
1	1	51	0.975385	1	0.979452	0.924242	0.981132	0.994413	0.988417
1	1	52	0.984615	1	0.986301	0.954545	0.976415	1	1
1	1	53	0.978462	1	0.965753	0.969697	0.976415	1	0.992278
1	1	54	0.972308	1	0.979452	0.909091	0.966981	0.988827	1
1	1	55	0.990769	1	1	0.954545	0.995283	0.988827	1
1	1	56	0.978462	1	0.993151	0.909091	0.981132	0.98324	1
1	1	57	0.972308	1	0.972603	0.924242	0.976415	0.988827	0.992278
1	1	58	0.972308	1	0.986301	0.893939	0.971698	0.988827	0.996139
1	1	59	0.981538	1	0.986301	0.939394	0.971698	1	1
1	1	60	0.978462	0.99115	0.972603	0.969697	0.981132	1	0.988417
1	1	61	0.984615	1	1	0.924242	0.981132	0.994413	1
1	1	62	0.984615	1	0.986301	0.954545	0.985849	0.994413	0.996139
1	1	63	0.984615	1	0.986301	0.954545	0.995283	0.988827	0.992278
1	1	64	0.987692	1	0.986301	0.969697	0.995283	0.994413	0.992278
1	1	65	0.953846	1	0.952055	0.878788	0.948113	0.988827	0.992278
1	1	66	0.984615	1	0.986301	0.954545	0.985849	0.988827	1
1	1	67	0.969231	0.982301	0.986301	0.909091	0.976415	0.988827	0.988417
1	1	68	0.975385	1	0.979452	0.924242	0.971698	0.988827	1
1	1	69	0.990769	1	0.986301	0.984848	0.985849	1	1
1	1	70	0.981538	1	0.979452	0.954545	0.976415	0.994413	1
1	1	71	0.975385	1	0.979452	0.924242	0.966981	1	0.996139
1	1	72	0.969231	1	0.945205	0.969697	0.976415	0.994413	0.984556
1	1	73	0.972308	1	0.979452	0.909091	0.971698	0.988827	0.996139
1	1	74	0.990769	1	1	0.954545	0.990566	0.994413	1
1	1	75	0.981538	1	0.986301	0.939394	0.976415	0.994413	1
1	1	76	0.978462	1	0.972603	0.954545	0.981132	0.994413	0.992278
1	1	77	0.966154	1	0.958904	0.924242	0.971698	0.994413	0.984556
1	1	78	0.978462	1	0.965753	0.969697	0.985849	1	0.984556
1	1	79	0.984615	1	1	0.924242	0.990566	0.98324	1
1	1	80	0.972308	1	0.979452	0.909091	0.976415	0.988827	0.992278
1	1	81	0.984615	1	0.993151	0.939394	0.985849	0.994413	0.996139
1	1	82	0.975385	1	0.986301	0.909091	0.976415	0.988827	0.996139
1	1	83	0.987692	1	0.986301	0.969697	0.981132	1	1
1	1	84	0.981538	1	0.986301	0.939394	0.981132	0.988827	1
1	1	85	0.972308	1	0.979452	0.909091	0.966981	0.988827	1
1	1	86	0.996923	1	1	0.984848	0.995283	1	1
1	1	87	0.972308	1	0.979452	0.909091	0.962264	0.994413	1
1	1	88	0.981538	1	0.979452	0.954545	0.976415	0.994413	1
1	1	89	0.981538	1	0.979452	0.954545	0.985849	0.994413	0.992278
1	1	90	0.981538	1	0.958904	1	0.990566	1	0.984556
1	1	91	0.978462	1	1	0.893939	0.985849	0.977654	1
1	1	92	0.975385	1	0.979452	0.924242	0.966981	0.994413	1
1	1	93	0.978462	1	0.986301	0.924242	0.981132	0.988827	0.996139
1	1	94	0.969231	1	0.979452	0.893939	0.976415	0.977654	0.996139
1	1	95	0.966154	1	0.972603	0.893939	0.966981	0.994413	0.988417
1	1	96	0.975385	0.99115	0.986301	0.924242	0.971698	1	0.992278
1	1	97	0.972308	1	0.986301	0.893939	0.966981	0.988827	1
1	1	98	0.975385	1	0.986301	0.909091	0.976415	0.98324	1
1	1	99	0.978462	1	0.979452	0.939394	0.981132	0.994413	0.992278
1	1	100	0.963077	0.99115	0.965753	0.909091	0.966981	0.994413	0.984556
1	1	101	0.969231	1	0.972603	0.909091	0.981132	0.977654	0.992278
1	1	102	0.972308	1	0.979452	0.909091	0.981132	0.988827	0.988417
1	1	103	0.984615	1	0.993151	0.939394	0.981132	0.994413	1
1	1	104	0.969231	1	0.986301	0.878788	0.966981	0.98324	1
1	1	105	0.984615	1	0.986301	0.954545	0.985849	0.994413	0.996139
1	1	106	0.984615	1	0.972603	0.984848	0.985849	0.994413	0.996139
1	1	107	0.987692	1	0.986301	0.969697	0.985849	1	0.996139
1	1	108	0.975385	1	0.965753	0.954545	0.981132	0.994413	0.988417
1	1	109	0.975385	1	0.986301	0.909091	0.971698	0.988827	1
1	1	110	0.987692	1	0.993151	0.954545	0.985849	0.994413	1
1	1	111	0.984615	1	0.986301	0.954545	0.981132	1	0.996139
1	1	112	0.975385	1	0.993151	0.893939	0.985849	0.977654	0.996139
1	1	113	0.975385	1	0.979452	0.924242	0.985849	0.98324	0.992278
1	1	114	0.987692	1	0.986301	0.969697	0.981132	1	1
1	1	115	0.969231	1	0.986301	0.878788	0.966981	0.98324	1
1	1	116	0.969231	1	0.972603	0.909091	0.981132	0.988827	0.984556
1	1	117	0.987692	1	0.993151	0.954545	0.985849	1	0.996139
1	1	118	0.956923	1	0.958904	0.878788	0.957547	0.994413	0.984556
1	1	119	0.981538	1	0.972603	0.969697	0.981132	0.994413	0.996139
1	1	120	0.975385	1	0.972603	0.939394	0.981132	0.988827	0.992278
1	1	121	0.987692	1	0.993151	0.954545	0.985849	0.994413	1
1	1	122	0.987692	1	0.993151	0.954545	0.995283	0.988827	0.996139
1	1	123	0.972308	1	0.993151	0.878788	0.971698	0.98324	1
1	1	124	0.984615	1	0.993151	0.939394	0.976415	1	1
1	1	125	0.981538	1	0.979452	0.954545	0.976415	1	0.996139
1	1	126	0.978462	1	0.986301	0.924242	0.966981	1	1
1	1	127	0.96	1	0.972603	0.863636	0.962264	0.994413	0.984556
1	1	128	0.987692	1	0.993151	0.954545	0.990566	0.988827	1
1	1	129	0.981538	1	0.986301	0.939394	0.981132	0.988827	1
1	1	130	0.981538	1	0.993151	0.924242	0.981132	0.994413	0.996139
1	1	131	0.984615	1	0.986301	0.954545	0.981132	1	0.996139
1	1	132	0.972308	1	1	0.863636	0.976415	0.977654	1
1	1	133	0.972308	1	0.958904	0.954545	0.976415	1	0.984556
1	1	134	0.984615	1	1	0.924242	0.985849	0.988827	1
1	1	135	0.978462	1	1	0.893939	0.985849	0.977654	1
1	1	136	0.984615	1	1	0.924242	0.990566	0.98324	1
1	1	137	0.990769	1	1	0.954545	0.985849	1	1
1	1	138	0.975385	1	0.972603	0.939394	0.990566	0.988827	0.984556
1	1	139	0.981538	1	0.993151	0.924242	0.985849	0.98324	1
1	1	140	0.966154	1	0.979452	0.878788	0.962264	0.988827	0.996139
1	1	141	0.984615	1	0.986301	0.954545	0.981132	0.994413	1
1	1	142	0.978462	1	0.979452	0.939394	0.976415	0.994413	0.996139
1	1	143	0.984615	1	0.986301	0.954545	0.985849	0.994413	0.996139
1	1	144	0.966154	1	0.979452	0.878788	0.957547	0.994413	0.996139
1	1	145	0.975385	1	0.979452	0.924242	0.985849	0.988827	0.988417
1	1	146	0.990769	1	1	0.954545	1	0.98324	1
1	1	147	0.981538	1	0.986301	0.939394	0.981132	0.988827	1
1	1	148	0.975385	1	0.979452	0.924242	0.976415	0.988827	0.996139
1	1	149	0.993846	1	1	0.969697	0.995283	0.994413	1
1	1	150	0.990769	1	1	0.954545	0.995283	0.988827	1
1	1	151	0.981538	1	0.993151	0.924242	0.981132	0.988827	1
1	1	152	0.975385	1	0.972603	0.939394	0.995283	0.977654	0.988417
1	1	153	0.966154	1	0.986301	0.863636	0.966981	0.98324	0.996139
1	1	154	0.984615	0.99115	0.986301	0.969697	0.981132	1	0.996139
1	1	155	0.975385	1	0.979452	0.924242	0.981132	0.98324	0.996139
1	1	156	0.978462	1	0.979452	0.939394	0.990566	0.977654	0.996139
1	1	157	0.978462	1	0.979452	0.939394	0.971698	0.994413	1
1	1	158	0.956923	1	0.958904	0.878788	0.95283	1	0.984556
1	1	159	0.987692	1	0.993151	0.954545	0.990566	0.988827	1
1	1	160	0.975385	1	0.972603	0.939394	0.976415	0.994413	0.992278
1	1	161	0.978462	1	1	0.893939	0.985849	0.977654	1
1	1	162	0.984615	1	0.993151	0.939394	0.985849	0.988827	1
1	1	163	0.981538	1	1	0.909091	0.976415	0.994413	1
1	1	164	0.981538	1	0.993151	0.924242	0.985849	0.988827	0.996139
1	1	165	0.984615	1	0.986301	0.954545	0.981132	1	0.996139
1	1	166	0.966154	0.99115	0.958904	0.939394	0.966981	1	0.984556
1	1	167	0.975385	1	0.993151	0.893939	0.966981	1	0.996139
1	1	168	0.990769	0.99115	0.993151	0.984848	0.995283	1	0.992278
1	1	169	0.978462	1	0.986301	0.924242	0.976415	0.988827	1
1	1	170	0.984615	1	0.979452	0.969697	0.985849	0.994413	0.996139
1	1	171	0.969231	1	0.979452	0.893939	0.962264	0.988827	1
1	1	172	0.981538	1	0.986301	0.939394	0.985849	0.988827	0.996139
1	1	173	0.972308	1	0.972603	0.924242	0.971698	0.988827	0.996139
1	1	174	0.963077	1	1	0.818182	0.962264	0.977654	1
1	1	175	0.969231	1	0.979452	0.893939	0.971698	0.98324	0.996139
1	1	176	0.978462	1	0.972603	0.954545	0.966981	1	1
1	1	177	0.987692	1	0.986301	0.969697	0.981132	1	1
1	1	178	0.972308	1	0.979452	0.909091	0.971698	0.988827	0.996139
1	1	179	0.978462	1	0.986301	0.924242	0.976415	0.988827	1
1	1	180	0.987692	1	1	0.939394	0.990566	0.988827	1
1	1	181	0.984615	1	0.993151	0.939394	0.995283	0.98324	0.996139
1	1	182	0.987692	1	0.993151	0.954545	0.990566	0.994413	0.996139
1	1	183	0.978462	1	0.979452	0.939394	0.985849	0.994413	0.988417
1	1	184	0.978462	1	0.986301	0.924242	0.971698	0.994413	1
1	1	185	0.978462	1	0.972603	0.954545	0.990566	0.994413	0.984556
1	1	186	0.96	1	0.958904	0.893939	0.971698	0.977654	0.988417
1	1	187	0.981538	1	0.979452	0.954545	0.985849	0.988827	0.996139
1	1	188	0.978462	0.99115	0.979452	0.954545	0.976415	0.994413	0.996139
1	1	189	0.990769	1	1	0.954545	0.985849	1	1
1	1	190	0.975385	1	0.979452	0.924242	0.976415	0.98324	1
1	1	191	0.984615	1	0.986301	0.954545	0.990566	0.988827	0.996139
1	1	192	0.981538	1	0.986301	0.939394	0.981132	0.994413	0.996139
1	1	193	0.987692	1	0.986301	0.969697	0.990566	0.994413	0.996139
1	1	194	0.975385	1	0.965753	0.954545	0.976415	1	0.988417
1	1	195	0.978462	1	0.965753	0.969697	0.976415	1	0.992278
1	1	196	0.993846	1	1	0.969697	0.995283	0.994413	1
1	1	197	0.984615	1	1	0.924242	0.985849	0.988827	1
1	1	198	0.987692	1	0.993151	0.954545	0.985849	0.994413	1
1	1	199	0.972308	1	0.972603	0.924242	0.976415	0.994413	0.988417
1	1	200	0.963077	1	0.979452	0.863636	0.966981	0.988827	0.988417
1	2	1	0.972308	1	0.945205	0.984848	0.971698	1	0.988417
1	2	2	0.975385	1	0.958904	0.969697	0.976415	0.994413	0.992278
1	2	3	0.978462	0.982301	0.979452	0.969697	0.985849	1	0.984556
1	2	4	0.966154	1	0.952055	0.939394	0.966981	0.988827	0.992278
1	2	5	0.975385	1	0.979452	0.924242	0.981132	0.988827	0.992278
1	2	6	0.963077	1	0.931507	0.969697	0.95283	1	0.992278
1	2	7	0.972308	0.982301	0.965753	0.969697	0.976415	0.994413	0.988417
1	2	8	0.96	0.99115	0.952055	0.924242	0.95283	0.988827	0.996139
1	2	9	0.966154	1	0.952055	0.939394	0.962264	0.994413	0.992278
1	2	10	0.972308	1	0.958904	0.954545	0.966981	1	0.992278
1	2	11	0.963077	0.99115	0.952055	0.939394	0.95283	1	0.992278
1	2	12	0.981538	1	0.972603	0.969697	0.990566	1	0.984556
1	2	13	0.975385	0.973451	0.986301	0.954545	0.981132	1	0.984556
1	2	14	0.981538	0.99115	0.979452	0.969697	0.981132	1	0.992278
1	2	15	0.972308	0.982301	0.958904	0.984848	0.981132	1	0.980695
1	2	16	0.978462	0.964602	0.993151	0.969697	0.995283	0.98324	0.988417
1	2	17	0.966154	0.982301	0.952055	0.969697	0.981132	0.994413	0.976834
1	2	18	0.975385	1	0.958904	0.969697	0.976415	1	0.988417
1	2	19	0.975385	0.99115	0.958904	0.984848	0.985849	1	0.980695
1	2	20	0.984615	1	0.979452	0.969697	0.981132	1	0.996139
1	2	21	0.956923	1	0.931507	0.939394	0.948113	0.994413	0.992278
1	2	22	0.956923	1	0.938356	0.924242	0.957547	0.994413	0.984556
1	2	23	0.963077	0.99115	0.952055	0.939394	0.948113	1	0.996139
1	2	24	0.969231	1	0.952055	0.954545	0.966981	1	0.988417
1	2	25	0.972308	0.99115	0.965753	0.954545	0.971698	0.994413	0.992278
1	2	26	0.953846	1	0.945205	0.893939	0.938679	0.994413	0.996139
1	2	27	0.981538	1	0.972603	0.969697	0.990566	0.988827	0.992278
1	2	28	0.978462	1	0.965753	0.969697	0.981132	1	0.988417
1	2	29	0.984615	1	0.979452	0.969697	0.995283	0.994413	0.988417
1	2	30	0.96	1	0.938356	0.939394	0.948113	0.994413	0.996139
1	2	31	0.975385	1	0.972603	0.939394	0.971698	0.994413	0.996139
1	2	32	0.984615	1	0.965753	1	0.981132	1	0.996139
1	2	33	0.978462	1	0.958904	0.984848	0.966981	1	1
1	2	34	0.950769	0.973451	0.924658	0.969697	0.962264	1	0.969112
1	2	35	0.950769	0.99115	0.924658	0.939394	0.943396	1	0.984556
1	2	36	0.972308	0.99115	0.965753	0.954545	0.985849	0.98324	0.988417
1	2	37	0.969231	0.99115	0.972603	0.924242	0.971698	0.988827	0.992278
1	2	38	0.963077	1	0.931507	0.969697	0.95283	1	0.992278
1	2	39	0.972308	1	0.972603	0.924242	0.971698	0.988827	0.996139
1	2	40	0.975385	0.982301	0.979452	0.954545	0.981132	0.994413	0.988417
1	2	41	0.975385	1	0.965753	0.954545	0.981132	0.994413	0.988417
1	2	42	0.966154	1	0.958904	0.924242	0.971698	0.988827	0.988417
1	2	43	0.981538	1	0.986301	0.939394	0.981132	0.994413	0.996139
1	2	44	0.975385	1	0.952055	0.984848	0.976415	1	0.988417
1	2	45	0.969231	0.99115	0.958904	0.954545	0.971698	0.994413	0.988417
1	2	46	0.972308	1	0.958904	0.954545	0.966981	1	0.992278
1	2	47	0.981538	0.99115	0.993151	0.939394	0.976415	1	0.996139
1	2	48	0.966154	1	0.972603	0.893939	0.971698	0.994413	0.984556
1	2	49	0.972308	1	0.965753	0.939394	0.962264	1	0.996139
1	2	50	0.969231	0.99115	0.958904	0.954545	0.976415	0.988827	0.988417
1	2	51	0.969231	1	0.965753	0.924242	0.971698	1	0.984556
1	2	52	0.975385	0.99115	0.972603	0.954545	0.971698	1	0.992278
1	2	53	0.969231	1	0.945205	0.969697	0.962264	1	0.992278
1	2	54	0.96	0.973451	0.958904	0.939394	0.966981	0.988827	0.984556
1	2	55	0.987692	1	0.986301	0.969697	0.990566	0.994413	0.996139
1	2	56	0.969231	0.99115	0.965753	0.939394	0.971698	0.994413	0.988417
1	2	57	0.972308	1	0.979452	0.909091	0.971698	0.988827	0.996139
1	2	58	0.966154	0.99115	0.965753	0.924242	0.971698	1	0.980695
1	2	59	0.972308	0.99115	0.972603	0.939394	0.971698	0.994413	0.992278
1	2	60	0.966154	0.99115	0.938356	0.984848	0.976415	1	0.976834
1	2	61	0.981538	1	0.972603	0.969697	0.976415	1	0.996139
1	2	62	0.987692	1	0.986301	0.969697	0.985849	1	0.996139
1	2	63	0.978462	1	0.952055	1	0.981132	1	0.988417
1	2	64	0.966154	0.982301	0.945205	0.984848	0.976415	1	0.976834
1	2	65	0.963077	1	0.958904	0.909091	0.95283	1	0.992278
1	2	66	0.981538	0.99115	0.972603	0.984848	0.990566	1	0.984556
1	2	67	0.966154	0.973451	0.972603	0.939394	0.976415	0.988827	0.984556
1	2	68	0.953846	0.99115	0.931507	0.939394	0.962264	0.994413	0.976834
1	2	69	0.963077	1	0.924658	0.984848	0.95283	1	0.992278
1	2	70	0.975385	1	0.965753	0.954545	0.962264	1	1
1	2	71	0.972308	1	0.965753	0.939394	0.962264	1	0.996139
1	2	72	0.96	0.99115	0.924658	0.984848	0.962264	1	0.980695
1	2	73	0.975385	1	0.952055	0.984848	0.966981	1	0.996139
1	2	74	0.978462	0.99115	0.979452	0.954545	0.981132	0.988827	0.996139
1	2	75	0.963077	0.99115	0.952055	0.939394	0.957547	0.994413	0.992278
1	2	76	0.978462	1	0.965753	0.969697	0.976415	1	0.992278
1	2	77	0.966154	1	0.938356	0.969697	0.966981	1	0.984556
1	2	78	0.972308	1	0.958904	0.954545	0.981132	0.994413	0.984556
1	2	79	0.966154	1	0.952055	0.939394	0.971698	0.98324	0.992278
1	2	80	0.963077	1	0.958904	0.909091	0.962264	0.98324	0.996139
1	2	81	0.975385	0.99115	0.972603	0.954545	0.981132	0.994413	0.988417
1	2	82	0.966154	1	0.972603	0.893939	0.957547	0.994413	0.996139
1	2	83	0.990769	1	0.986301	0.984848	0.985849	1	1
1	2	84	0.972308	1	0.958904	0.954545	0.966981	1	0.992278
1	2	85	0.966154	1	0.952055	0.939394	0.957547	0.994413	0.996139
1	2	86	0.969231	1	0.952055	0.954545	0.976415	0.994413	0.984556
1	2	87	0.950769	1	0.924658	0.924242	0.938679	0.994413	0.992278
1	2	88	0.966154	1	0.938356	0.969697	0.962264	1	0.988417
1	2	89	0.978462	0.99115	0.965753	0.984848	0.990566	1	0.980695
1	2	90	0.975385	0.982301	0.958904	1	0.981132	1	0.984556
1	2	91	0.981538	1	0.979452	0.954545	0.976415	1	0.996139
1	2	92	0.96	1	0.938356	0.939394	0.957547	0.994413	0.988417
1	2	93	0.969231	1	0.958904	0.939394	0.966981	0.994413	0.992278
1	2	94	0.963077	1	0.945205	0.939394	0.957547	0.994413	0.992278
1	2	95	0.972308	0.99115	0.972603	0.939394	0.966981	0.994413	0.996139
1	2	96	0.963077	0.99115	0.958904	0.924242	0.962264	0.994413	0.988417
1	2	97	0.975385	1	0.979452	0.924242	0.966981	0.994413	1
1	2	98	0.975385	1	0.958904	0.969697	0.971698	1	0.992278
1	2	99	0.96	0.99115	0.938356	0.954545	0.966981	0.988827	0.984556
1	2	100	0.966154	0.99115	0.945205	0.969697	0.966981	1	0.984556
1	2	101	0.956923	0.99115	0.938356	0.939394	0.962264	0.988827	0.984556
1	2	102	0.972308	0.99115	0.972603	0.939394	0.985849	0.994413	0.980695
1	2	103	0.981538	1	0.972603	0.969697	0.971698	1	1
1	2	104	0.956923	1	0.945205	0.909091	0.948113	0.994413	0.992278
1	2	105	0.981538	0.99115	0.979452	0.969697	0.981132	1	0.992278
1	2	106	0.956923	1	0.917808	0.969697	0.948113	1	0.988417
1	2	107	0.966154	0.982301	0.952055	0.969697	0.962264	1	0.988417
1	2	108	0.975385	1	0.965753	0.954545	0.976415	0.994413	0.992278
1	2	109	0.969231	0.99115	0.965753	0.939394	0.962264	0.988827	1
1	2	110	0.984615	1	0.979452	0.969697	0.981132	1	0.996139
1	2	111	0.972308	0.99115	0.965753	0.954545	0.981132	1	0.980695
1	2	112	0.969231	1	0.965753	0.924242	0.966981	0.994413	0.992278
1	2	113	0.966154	0.99115	0.952055	0.954545	0.957547	1	0.992278
1	2	114	0.96	0.99115	0.931507	0.969697	0.948113	1	0.992278
1	2	115	0.972308	1	0.972603	0.924242	0.971698	0.988827	0.996139
1	2	116	0.975385	1	0.965753	0.954545	0.981132	1	0.984556
1	2	117	0.978462	1	0.972603	0.954545	0.971698	1	0.996139
1	2	118	0.963077	1	0.945205	0.939394	0.966981	0.994413	0.984556
1	2	119	0.963077	1	0.931507	0.969697	0.957547	1	0.988417
1	2	120	0.966154	1	0.938356	0.969697	0.966981	0.994413	0.988417
1	2	121	0.984615	1	0.972603	0.984848	0.976415	1	1
1	2	122	0.987692	0.99115	0.986301	0.984848	0.990566	1	0.992278
1	2	123	0.984615	1	0.986301	0.954545	0.981132	0.994413	1
1	2	124	0.969231	0.99115	0.958904	0.954545	0.966981	1	0.988417
1	2	125	0.947692	1	0.90411	0.954545	0.938679	1	0.984556
1	2	126	0.963077	0.99115	0.952055	0.939394	0.95283	1	0.992278
1	2	127	0.966154	1	0.958904	0.924242	0.976415	0.994413	0.980695
1	2	128	0.990769	1	0.986301	0.984848	0.990566	1	0.996139
1	2	129	0.966154	1	0.965753	0.909091	0.957547	0.994413	0.996139
1	2	130	0.978462	1	0.972603	0.954545	0.966981	1	1
1	2	131	0.963077	0.99115	0.945205	0.954545	0.962264	0.994413	0.988417
1	2	132	0.984615	1	0.993151	0.939394	0.981132	0.994413	1
1	2	133	0.963077	1	0.945205	0.939394	0.971698	0.994413	0.980695
1	2	134	0.963077	1	0.952055	0.924242	0.95283	0.994413	0.996139
1	2	135	0.978462	0.99115	0.972603	0.969697	0.981132	0.994413	0.992278
1	2	136	0.981538	0.99115	0.979452	0.969697	0.981132	0.994413	0.996139
1	2	137	0.981538	1	0.979452	0.954545	0.976415	1	0.996139
1	2	138	0.969231	1	0.952055	0.954545	0.976415	0.994413	0.984556
1	2	139	0.981538	0.99115	0.986301	0.954545	0.981132	0.994413	0.996139
1	2	140	0.966154	1	0.965753	0.909091	0.966981	0.988827	0.992278
1	2	141	0.972308	1	0.958904	0.954545	0.966981	1	0.992278
1	2	142	0.975385	0.973451	0.972603	0.984848	0.981132	0.994413	0.988417
1	2	143	0.953846	0.99115	0.938356	0.924242	0.938679	1	0.992278
1	2	144	0.96	1	0.952055	0.909091	0.948113	0.994413	0.996139
1	2	145	0.972308	0.99115	0.965753	0.954545	0.976415	0.994413	0.988417
1	2	146	0.978462	1	0.972603	0.954545	0.985849	0.994413	0.988417
1	2	147	0.975385	1	0.972603	0.939394	0.971698	0.994413	0.996139
1	2	148	0.96	1	0.938356	0.939394	0.95283	0.994413	0.992278
1	2	149	0.984615	1	0.979452	0.969697	0.985849	1	0.992278
1	2	150	0.990769	1	0.993151	0.969697	0.990566	0.994413	1
1	2	151	0.975385	1	0.979452	0.924242	0.962264	1	1
1	2	152	0.966154	1	0.938356	0.969697	0.966981	0.994413	0.988417
1	2	153	0.950769	0.99115	0.952055	0.878788	0.95283	0.988827	0.984556
1	2	154	0.972308	0.964602	0.986301	0.954545	0.981132	0.994413	0.984556
1	2	155	0.96	1	0.931507	0.954545	0.95283	1	0.988417
1	2	156	0.969231	1	0.938356	0.984848	0.966981	1	0.988417
1	2	157	0.953846	0.99115	0.931507	0.939394	0.943396	1	0.988417
1	2	158	0.969231	1	0.952055	0.954545	0.971698	1	0.984556
1	2	159	0.978462	0.982301	0.979452	0.969697	0.981132	1	0.988417
1	2	160	0.969231	1	0.952055	0.954545	0.966981	1	0.988417
1	2	161	0.969231	1	0.965753	0.924242	0.976415	0.98324	0.992278
1	2	162	0.972308	1	0.958904	0.954545	0.966981	1	0.992278
1	2	163	0.975385	1	0.986301	0.909091	0.966981	0.994413	1
1	2	164	0.972308	1	0.958904	0.954545	0.971698	1	0.988417
1	2	165	0.984615	1	0.979452	0.969697	0.985849	1	0.992278
1	2	166	0.956923	0.982301	0.945205	0.939394	0.966981	0.994413	0.976834
1	2	167	0.938462	1	0.910959	0.893939	0.919811	0.994413	0.992278
1	2	168	0.984615	0.99115	0.986301	0.969697	0.990566	0.994413	0.992278
1	2	169	0.953846	0.982301	0.931507	0.954545	0.95283	0.994413	0.984556
1	2	170	0.981538	0.99115	0.979452	0.969697	0.985849	0.988827	0.996139
1	2	171	0.956923	1	0.952055	0.893939	0.95283	0.98324	0.996139
1	2	172	0.969231	0.99115	0.952055	0.969697	0.971698	0.994413	0.988417
1	2	173	0.956923	0.99115	0.958904	0.893939	0.948113	0.994413	0.992278
1	2	174	0.966154	1	0.972603	0.893939	0.966981	0.977654	1
1	2	175	0.975385	0.99115	0.979452	0.939394	0.971698	0.994413	0.996139
1	2	176	0.969231	1	0.958904	0.939394	0.962264	0.994413	0.996139
1	2	177	0.972308	0.99115	0.958904	0.969697	0.971698	1	0.988417
1	2	178	0.972308	1	0.952055	0.969697	0.971698	1	0.988417
1	2	179	0.972308	0.99115	0.965753	0.954545	0.976415	0.994413	0.988417
1	2	180	0.975385	0.99115	0.972603	0.954545	0.976415	0.988827	0.996139
1	2	181	0.981538	0.99115	0.972603	0.984848	0.985849	1	0.988417
1	2	182	0.969231	1	0.945205	0.969697	0.966981	1	0.988417
1	2	183	0.987692	1	0.993151	0.954545	0.981132	1	1
1	2	184	0.972308	1	0.965753	0.939394	0.962264	1	0.996139
1	2	185	0.963077	1	0.938356	0.954545	0.966981	1	0.980695
1	2	186	0.950769	1	0.931507	0.909091	0.948113	0.994413	0.984556
1	2	187	0.972308	0.99115	0.958904	0.969697	0.971698	1	0.988417
1	2	188	0.978462	1	0.972603	0.954545	0.976415	0.994413	0.996139
1	2	189	0.969231	1	0.958904	0.939394	0.976415	0.994413	0.984556
1	2	190	0.963077	0.99115	0.952055	0.939394	0.962264	0.994413	0.988417
1	2	191	0.978462	1	0.965753	0.969697	0.971698	1	0.996139
1	2	192	0.975385	1	0.965753	0.954545	0.971698	1	0.992278
1	2	193	0.978462	1	0.965753	0.969697	0.971698	1	0.996139
1	2	194	0.956923	0.99115	0.917808	0.984848	0.957547	1	0.980695
1	2	195	0.975385	1	0.958904	0.969697	0.971698	1	0.992278
1	2	196	0.953846	0.973451	0.924658	0.984848	0.95283	1	0.980695
1	2	197	0.972308	1	0.965753	0.939394	0.981132	0.994413	0.984556
1	2	198	0.969231	0.99115	0.952055	0.969697	0.966981	1	0.988417
1	2	199	0.969231	0.99115	0.965753	0.939394	0.976415	0.994413	0.984556
1	2	200	0.963077	1	0.958904	0.909091	0.971698	0.98324	0.988417
2	1	1	0.972308	1	0.952055	0.969697	0.966981	1	0.992278
2	1	2	0.969231	1	0.952055	0.954545	0.966981	0.994413	0.992278
2	1	3	0.978462	1	0.965753	0.969697	0.976415	1	0.992278
2	1	4	0.956923	1	0.938356	0.924242	0.948113	0.994413	0.992278
2	1	5	0.966154	1	0.979452	0.878788	0.962264	0.994413	0.992278
2	1	6	0.975385	1	0.958904	0.969697	0.976415	0.994413	0.992278
2	1	7	0.975385	1	0.958904	0.969697	0.976415	1	0.988417
2	1	8	0.966154	1	0.952055	0.939394	0.948113	1	1
2	1	9	0.96	1	0.945205	0.924242	0.95283	0.994413	0.992278
2	1	10	0.975385	1	0.958904	0.969697	0.971698	1	0.992278
2	1	11	0.963077	1	0.945205	0.939394	0.95283	0.994413	0.996139
2	1	12	0.975385	1	0.958904	0.969697	0.981132	1	0.984556
2	1	13	0.975385	1	0.965753	0.954545	0.976415	1	0.988417
2	1	14	0.972308	1	0.972603	0.924242	0.962264	1	0.996139
2	1	15	0.963077	1	0.945205	0.939394	0.962264	0.994413	0.988417
2	1	16	0.978462	1	0.965753	0.969697	0.971698	1	0.996139
2	1	17	0.969231	1	0.938356	0.984848	0.971698	1	0.984556
2	1	18	0.966154	1	0.952055	0.939394	0.971698	0.994413	0.984556
2	1	19	0.981538	1	0.972603	0.969697	0.985849	0.994413	0.992278
2	1	20	0.969231	1	0.952055	0.954545	0.962264	1	0.992278
2	1	21	0.950769	1	0.931507	0.909091	0.943396	0.994413	0.988417
2	1	22	0.96	1	0.945205	0.924242	0.957547	0.994413	0.988417
2	1	23	0.969231	1	0.958904	0.939394	0.957547	1	0.996139
2	1	24	0.969231	1	0.952055	0.954545	0.966981	1	0.988417
2	1	25	0.969231	1	0.952055	0.954545	0.962264	1	0.992278
2	1	26	0.950769	1	0.931507	0.909091	0.933962	0.994413	0.996139
2	1	27	0.981538	1	0.986301	0.939394	0.976415	0.994413	1
2	1	28	0.972308	1	0.958904	0.954545	0.976415	0.994413	0.988417
2	1	29	0.969231	1	0.979452	0.893939	0.981132	0.972067	0.996139
2	1	30	0.96	1	0.952055	0.909091	0.948113	0.994413	0.996139
2	1	31	0.969231	1	0.958904	0.939394	0.966981	0.994413	0.992278
2	1	32	0.990769	1	0.986301	0.984848	0.990566	1	0.996139
2	1	33	0.966154	1	0.938356	0.969697	0.95283	0.994413	1
2	1	34	0.956923	1	0.938356	0.924242	0.948113	0.994413	0.992278
2	1	35	0.969231	1	0.965753	0.924242	0.95283	1	1
2	1	36	0.975385	1	0.965753	0.954545	0.981132	0.994413	0.988417
2	1	37	0.966154	1	0.965753	0.909091	0.966981	0.98324	0.996139
2	1	38	0.969231	1	0.965753	0.924242	0.962264	0.994413	0.996139
2	1	39	0.975385	1	0.972603	0.939394	0.971698	0.994413	0.996139
2	1	40	0.969231	1	0.958904	0.939394	0.962264	1	0.992278
2	1	41	0.972308	1	0.952055	0.969697	0.971698	1	0.988417
2	1	42	0.96	1	0.958904	0.893939	0.962264	0.988827	0.988417
2	1	43	0.963077	1	0.952055	0.924242	0.948113	1	0.996139
2	1	44	0.984615	1	0.972603	0.984848	0.985849	1	0.992278
2	1	45	0.975385	1	0.972603	0.939394	0.962264	1	1
2	1	46	0.96	1	0.952055	0.909091	0.948113	1	0.992278
2	1	47	0.975385	1	0.979452	0.924242	0.966981	0.994413	1
2	1	48	0.953846	1	0.958904	0.863636	0.943396	1	0.988417
2	1	49	0.953846	1	0.924658	0.939394	0.938679	1	0.992278
2	1	50	0.978462	1	0.965753	0.969697	0.990566	0.988827	0.988417
2	1	51	0.963077	1	0.965753	0.893939	0.962264	0.994413	0.988417
2	1	52	0.975385	1	0.965753	0.954545	0.966981	1	0.996139
2	1	53	0.966154	1	0.945205	0.954545	0.962264	0.994413	0.992278
2	1	54	0.972308	1	0.958904	0.954545	0.957547	1	1
2	1	55	0.981538	1	0.972603	0.969697	0.971698	1	1
2	1	56	0.969231	1	0.965753	0.924242	0.966981	0.994413	0.992278
2	1	57	0.969231	1	0.958904	0.939394	0.962264	0.994413	0.996139
2	1	58	0.956923	1	0.938356	0.924242	0.943396	1	0.992278
2	1	59	0.966154	1	0.952055	0.939394	0.948113	1	1
2	1	60	0.966154	1	0.952055	0.939394	0.962264	1	0.988417
2	1	61	0.966154	1	0.952055	0.939394	0.95283	1	0.996139
2	1	62	0.981538	1	0.979452	0.954545	0.976415	1	0.996139
2	1	63	0.975385	1	0.965753	0.954545	0.981132	0.988827	0.992278
2	1	64	0.978462	1	0.958904	0.984848	0.981132	1	0.988417
2	1	65	0.953846	1	0.938356	0.909091	0.948113	0.988827	0.992278
2	1	66	0.981538	1	0.972603	0.969697	0.976415	0.994413	1
2	1	67	0.975385	1	0.972603	0.939394	0.966981	0.994413	1
2	1	68	0.96	1	0.952055	0.909091	0.962264	0.98324	0.992278
2	1	69	0.969231	1	0.945205	0.969697	0.95283	1	1
2	1	70	0.975385	1	0.979452	0.924242	0.962264	1	1
2	1	71	0.966154	1	0.952055	0.939394	0.95283	1	0.996139
2	1	72	0.963077	1	0.931507	0.969697	0.957547	1	0.988417
2	1	73	0.969231	1	0.952055	0.954545	0.957547	1	0.996139
2	1	74	0.984615	1	0.986301	0.954545	0.981132	0.994413	1
2	1	75	0.984615	1	0.986301	0.954545	0.976415	1	1
2	1	76	0.963077	1	0.952055	0.924242	0.966981	0.988827	0.988417
2	1	77	0.963077	1	0.945205	0.939394	0.966981	0.994413	0.984556
2	1	78	0.963077	1	0.958904	0.909091	0.966981	0.988827	0.988417
2	1	79	0.96	1	0.945205	0.924242	0.95283	0.98324	1
2	1	80	0.969231	1	0.965753	0.924242	0.957547	1	0.996139
2	1	81	0.981538	1	0.979452	0.954545	0.971698	1	1
2	1	82	0.972308	1	0.972603	0.924242	0.962264	1	0.996139
2	1	83	0.975385	1	0.972603	0.939394	0.976415	0.988827	0.996139
2	1	84	0.978462	1	0.972603	0.954545	0.971698	0.994413	1
2	1	85	0.969231	1	0.958904	0.939394	0.957547	0.994413	1
2	1	86	0.981538	1	0.972603	0.969697	0.976415	1	0.996139
2	1	87	0.956923	1	0.938356	0.924242	0.943396	0.994413	0.996139
2	1	88	0.966154	1	0.945205	0.954545	0.957547	0.994413	0.996139
2	1	89	0.981538	1	0.972603	0.969697	0.985849	0.994413	0.992278
2	1	90	0.972308	1	0.945205	0.984848	0.971698	0.994413	0.992278
2	1	91	0.972308	1	0.965753	0.939394	0.962264	0.994413	1
2	1	92	0.963077	1	0.952055	0.924242	0.957547	0.994413	0.992278
2	1	93	0.969231	1	0.958904	0.939394	0.971698	0.994413	0.988417
2	1	94	0.96	1	0.945205	0.924242	0.948113	1	0.992278
2	1	95	0.96	1	0.945205	0.924242	0.95283	1	0.988417
2	1	96	0.966154	1	0.958904	0.924242	0.962264	0.994413	0.992278
2	1	97	0.963077	1	0.958904	0.909091	0.948113	1	0.996139
2	1	98	0.956923	1	0.945205	0.909091	0.95283	0.988827	0.992278
2	1	99	0.972308	1	0.965753	0.939394	0.976415	0.994413	0.988417
2	1	100	0.963077	1	0.938356	0.954545	0.957547	1	0.988417
2	1	101	0.956923	1	0.938356	0.924242	0.962264	0.988827	0.984556
2	1	102	0.972308	1	0.958904	0.954545	0.971698	1	0.988417
2	1	103	0.972308	1	0.965753	0.939394	0.971698	0.994413	0.992278
2	1	104	0.956923	1	0.945205	0.909091	0.943396	0.994413	0.996139
2	1	105	0.978462	1	0.965753	0.969697	0.976415	1	0.992278
2	1	106	0.96	1	0.938356	0.939394	0.957547	0.994413	0.988417
2	1	107	0.975385	1	0.965753	0.954545	0.971698	0.994413	0.996139
2	1	108	0.969231	1	0.952055	0.954545	0.962264	0.994413	0.996139
2	1	109	0.969231	1	0.958904	0.939394	0.957547	1	0.996139
2	1	110	0.978462	1	0.972603	0.954545	0.976415	0.994413	0.996139
2	1	111	0.975385	1	0.972603	0.939394	0.966981	1	0.996139
2	1	112	0.963077	1	0.979452	0.863636	0.966981	0.98324	0.992278
2	1	113	0.966154	1	0.958904	0.924242	0.962264	0.994413	0.992278
2	1	114	0.975385	1	0.965753	0.954545	0.962264	1	1
2	1	115	0.969231	1	0.965753	0.924242	0.962264	0.994413	0.996139
2	1	116	0.963077	1	0.952055	0.924242	0.957547	1	0.988417
2	1	117	0.975385	1	0.965753	0.954545	0.966981	1	0.996139
2	1	118	0.953846	1	0.931507	0.924242	0.95283	0.994413	0.984556
2	1	119	0.956923	1	0.924658	0.954545	0.938679	1	0.996139
2	1	120	0.963077	1	0.945205	0.939394	0.962264	0.994413	0.988417
2	1	121	0.978462	1	0.965753	0.969697	0.976415	1	0.992278
2	1	122	0.990769	1	0.993151	0.969697	0.990566	1	0.996139
2	1	123	0.966154	1	0.965753	0.909091	0.95283	0.994413	1
2	1	124	0.972308	1	0.965753	0.939394	0.966981	0.994413	0.996139
2	1	125	0.963077	1	0.938356	0.954545	0.948113	1	0.996139
2	1	126	0.953846	1	0.931507	0.924242	0.938679	1	0.992278
2	1	127	0.96	1	0.958904	0.893939	0.962264	0.994413	0.984556
2	1	128	0.978462	1	0.972603	0.954545	0.971698	0.994413	1
2	1	129	0.96	1	0.958904	0.893939	0.943396	1	0.996139
2	1	130	0.969231	1	0.965753	0.924242	0.962264	0.994413	0.996139
2	1	131	0.972308	1	0.965753	0.939394	0.966981	1	0.992278
2	1	132	0.963077	1	0.965753	0.893939	0.957547	0.98324	1
2	1	133	0.969231	1	0.952055	0.954545	0.971698	1	0.984556
2	1	134	0.96	1	0.938356	0.939394	0.948113	0.994413	0.996139
2	1	135	0.963077	1	0.965753	0.893939	0.957547	0.988827	0.996139
2	1	136	0.978462	1	0.972603	0.954545	0.976415	0.994413	0.996139
2	1	137	0.978462	1	0.979452	0.939394	0.971698	1	0.996139
2	1	138	0.969231	1	0.972603	0.909091	0.966981	0.98324	1
2	1	139	0.981538	1	0.979452	0.954545	0.976415	0.994413	1
2	1	140	0.953846	1	0.952055	0.878788	0.943396	0.994413	0.992278
2	1	141	0.969231	1	0.952055	0.954545	0.966981	0.994413	0.992278
2	1	142	0.975385	1	0.965753	0.954545	0.971698	0.994413	0.996139
2	1	143	0.966154	1	0.945205	0.954545	0.95283	1	0.996139
2	1	144	0.953846	1	0.945205	0.893939	0.943396	0.994413	0.992278
2	1	145	0.966154	1	0.952055	0.939394	0.962264	0.994413	0.992278
2	1	146	0.987692	1	0.979452	0.984848	0.990566	1	0.992278
2	1	147	0.972308	1	0.958904	0.954545	0.966981	1	0.992278
2	1	148	0.963077	1	0.952055	0.924242	0.95283	0.994413	0.996139
2	1	149	0.981538	1	0.972603	0.969697	0.990566	0.994413	0.988417
2	1	150	0.987692	1	0.979452	0.984848	0.981132	1	1
2	1	151	0.969231	1	0.972603	0.909091	0.957547	0.994413	1
2	1	152	0.975385	1	0.965753	0.954545	0.981132	0.994413	0.988417
2	1	153	0.96	1	0.958904	0.893939	0.95283	0.994413	0.992278
2	1	154	0.969231	1	0.952055	0.954545	0.957547	1	0.996139
2	1	155	0.963077	1	0.938356	0.954545	0.95283	1	0.992278
2	1	156	0.978462	1	0.965753	0.969697	0.971698	0.994413	1
2	1	157	0.963077	1	0.945205	0.939394	0.95283	1	0.992278
2	1	158	0.956923	1	0.938356	0.924242	0.957547	0.994413	0.984556
2	1	159	0.978462	1	0.986301	0.924242	0.971698	0.994413	1
2	1	160	0.972308	1	0.958904	0.954545	0.966981	1	0.992278
2	1	161	0.966154	1	0.958904	0.924242	0.962264	0.994413	0.992278
2	1	162	0.966154	1	0.952055	0.939394	0.962264	0.994413	0.992278
2	1	163	0.953846	1	0.958904	0.863636	0.948113	0.988827	0.992278
2	1	164	0.978462	1	0.979452	0.939394	0.976415	0.994413	0.996139
2	1	165	0.981538	1	0.979452	0.954545	0.981132	1	0.992278
2	1	166	0.963077	1	0.945205	0.939394	0.95283	1	0.992278
2	1	167	0.956923	1	0.958904	0.878788	0.957547	0.98324	0.992278
2	1	168	0.990769	1	0.986301	0.984848	0.990566	1	0.996139
2	1	169	0.966154	1	0.958904	0.924242	0.957547	0.994413	0.996139
2	1	170	0.987692	1	0.979452	0.984848	0.990566	0.994413	0.996139
2	1	171	0.956923	1	0.945205	0.909091	0.943396	0.994413	0.996139
2	1	172	0.966154	1	0.952055	0.939394	0.957547	0.994413	0.996139
2	1	173	0.966154	1	0.958904	0.924242	0.95283	0.994413	1
2	1	174	0.956923	1	0.965753	0.863636	0.957547	0.98324	0.992278
2	1	175	0.972308	1	0.965753	0.939394	0.971698	0.994413	0.992278
2	1	176	0.96	1	0.938356	0.939394	0.943396	1	0.996139
2	1	177	0.963077	1	0.945205	0.939394	0.943396	1	1
2	1	178	0.96	1	0.945205	0.924242	0.957547	0.994413	0.988417
2	1	179	0.966154	1	0.958904	0.924242	0.971698	0.98324	0.992278
2	1	180	0.969231	1	0.965753	0.924242	0.962264	0.994413	0.996139
2	1	181	0.975385	1	0.965753	0.954545	0.976415	0.994413	0.992278
2	1	182	0.963077	1	0.938356	0.954545	0.962264	0.994413	0.988417
2	1	183	0.972308	1	0.965753	0.939394	0.976415	0.994413	0.988417
2	1	184	0.966154	1	0.952055	0.939394	0.948113	1	1
2	1	185	0.969231	1	0.958904	0.939394	0.966981	1	0.988417
2	1	186	0.950769	1	0.938356	0.893939	0.948113	0.994413	0.984556
2	1	187	0.981538	1	0.972603	0.969697	0.976415	1	0.996139
2	1	188	0.972308	1	0.958904	0.954545	0.966981	1	0.992278
2	1	189	0.984615	1	0.986301	0.954545	0.981132	1	0.996139
2	1	190	0.966154	1	0.952055	0.939394	0.957547	0.994413	0.996139
2	1	191	0.978462	1	0.965753	0.969697	0.971698	0.994413	1
2	1	192	0.96	1	0.945205	0.924242	0.948113	0.994413	0.996139
2	1	193	0.975385	1	0.965753	0.954545	0.971698	0.994413	0.996139
2	1	194	0.96	1	0.931507	0.954545	0.957547	0.994413	0.988417
2	1	195	0.963077	1	0.938356	0.954545	0.95283	1	0.992278
2	1	196	0.966154	1	0.945205	0.954545	0.962264	0.994413	0.992278
2	1	197	0.972308	1	0.965753	0.939394	0.966981	1	0.992278
2	1	198	0.975385	1	0.965753	0.954545	0.966981	1	0.996139
2	1	199	0.966154	1	0.958904	0.924242	0.962264	0.988827	0.996139
2	1	200	0.963077	1	0.958904	0.909091	0.971698	0.98324	0.988417
2	2	1	0.966154	1	0.938356	0.969697	0.957547	1	0.992278
2	2	2	0.972308	1	0.958904	0.954545	0.971698	0.994413	0.992278
2	2	3	0.981538	1	0.972603	0.969697	0.981132	1	0.992278
2	2	4	0.966154	1	0.958904	0.924242	0.957547	0.994413	0.996139
2	2	5	0.969231	1	0.972603	0.909091	0.966981	0.994413	0.992278
2	2	6	0.969231	1	0.938356	0.984848	0.962264	1	0.992278
2	2	7	0.972308	1	0.958904	0.954545	0.976415	0.994413	0.988417
2	2	8	0.969231	1	0.958904	0.939394	0.95283	1	1
2	2	9	0.963077	1	0.952055	0.924242	0.957547	0.994413	0.992278
2	2	10	0.972308	1	0.965753	0.939394	0.971698	0.994413	0.992278
2	2	11	0.96	1	0.938356	0.939394	0.948113	0.994413	0.996139
2	2	12	0.975385	1	0.958904	0.969697	0.981132	1	0.984556
2	2	13	0.972308	0.99115	0.965753	0.954545	0.981132	0.994413	0.984556
2	2	14	0.981538	1	0.972603	0.969697	0.976415	1	0.996139
2	2	15	0.96	0.982301	0.938356	0.969697	0.962264	1	0.980695
2	2	16	0.981538	0.99115	0.979452	0.969697	0.990566	0.988827	0.992278
2	2	17	0.969231	1	0.938356	0.984848	0.971698	1	0.984556
2	2	18	0.969231	1	0.952055	0.954545	0.976415	0.994413	0.984556
2	2	19	0.978462	1	0.972603	0.954545	0.981132	0.994413	0.992278
2	2	20	0.972308	1	0.958904	0.954545	0.966981	1	0.992278
2	2	21	0.950769	1	0.917808	0.939394	0.938679	1	0.988417
2	2	22	0.956923	1	0.945205	0.909091	0.957547	0.988827	0.988417
2	2	23	0.966154	1	0.952055	0.939394	0.95283	1	0.996139
2	2	24	0.966154	1	0.945205	0.954545	0.962264	1	0.988417
2	2	25	0.969231	1	0.952055	0.954545	0.962264	1	0.992278
2	2	26	0.941538	1	0.931507	0.863636	0.933962	0.977654	0.996139
2	2	27	0.987692	1	0.986301	0.969697	0.990566	0.988827	1
2	2	28	0.966154	1	0.952055	0.939394	0.971698	0.988827	0.988417
2	2	29	0.975385	1	0.979452	0.924242	0.985849	0.98324	0.992278
2	2	30	0.956923	1	0.938356	0.924242	0.943396	0.994413	0.996139
2	2	31	0.969231	1	0.958904	0.939394	0.966981	0.994413	0.992278
2	2	32	0.987692	1	0.979452	0.984848	0.985849	1	0.996139
2	2	33	0.972308	1	0.952055	0.969697	0.962264	0.994413	1
2	2	34	0.947692	0.982301	0.931507	0.924242	0.943396	0.994413	0.984556
2	2	35	0.969231	1	0.965753	0.924242	0.95283	1	1
2	2	36	0.972308	1	0.958904	0.954545	0.976415	0.994413	0.988417
2	2	37	0.966154	1	0.965753	0.909091	0.966981	0.98324	0.996139
2	2	38	0.963077	1	0.952055	0.924242	0.95283	0.994413	0.996139
2	2	39	0.969231	1	0.972603	0.909091	0.966981	0.988827	0.996139
2	2	40	0.975385	1	0.972603	0.939394	0.971698	1	0.992278
2	2	41	0.972308	1	0.952055	0.969697	0.971698	1	0.988417
2	2	42	0.953846	1	0.952055	0.878788	0.957547	0.98324	0.988417
2	2	43	0.966154	1	0.958904	0.924242	0.95283	1	0.996139
2	2	44	0.978462	1	0.958904	0.984848	0.981132	1	0.988417
2	2	45	0.975385	1	0.965753	0.954545	0.966981	1	0.996139
2	2	46	0.966154	1	0.958904	0.924242	0.957547	1	0.992278
2	2	47	0.981538	1	0.979452	0.954545	0.971698	1	1
2	2	48	0.950769	1	0.952055	0.863636	0.943396	0.994413	0.988417
2	2	49	0.963077	1	0.945205	0.939394	0.948113	1	0.996139
2	2	50	0.972308	1	0.958904	0.954545	0.985849	0.98324	0.988417
2	2	51	0.963077	1	0.958904	0.909091	0.966981	0.988827	0.988417
2	2	52	0.981538	1	0.972603	0.969697	0.971698	1	1
2	2	53	0.966154	1	0.938356	0.969697	0.962264	0.994413	0.992278
2	2	54	0.966154	1	0.952055	0.939394	0.95283	1	0.996139
2	2	55	0.978462	1	0.965753	0.969697	0.966981	1	1
2	2	56	0.969231	1	0.972603	0.909091	0.971698	0.988827	0.992278
2	2	57	0.96	1	0.958904	0.893939	0.957547	0.988827	0.992278
2	2	58	0.966154	0.99115	0.958904	0.939394	0.962264	1	0.988417
2	2	59	0.96	1	0.945205	0.924242	0.943396	1	0.996139
2	2	60	0.963077	1	0.945205	0.939394	0.957547	1	0.988417
2	2	61	0.966154	1	0.952055	0.939394	0.95283	1	0.996139
2	2	62	0.981538	1	0.986301	0.939394	0.971698	1	1
2	2	63	0.975385	1	0.965753	0.954545	0.981132	0.988827	0.992278
2	2	64	0.969231	1	0.938356	0.984848	0.966981	1	0.988417
2	2	65	0.966154	1	0.958904	0.924242	0.962264	0.994413	0.992278
2	2	66	0.984615	1	0.972603	0.984848	0.976415	1	1
2	2	67	0.969231	1	0.965753	0.924242	0.962264	0.988827	1
2	2	68	0.966154	1	0.952055	0.939394	0.962264	0.994413	0.992278
2	2	69	0.966154	1	0.938356	0.969697	0.948113	1	1
2	2	70	0.978462	1	0.979452	0.939394	0.966981	1	1
2	2	71	0.966154	1	0.952055	0.939394	0.95283	1	0.996139
2	2	72	0.956923	1	0.917808	0.969697	0.948113	1	0.988417
2	2	73	0.96	1	0.931507	0.954545	0.943396	1	0.996139
2	2	74	0.978462	0.99115	0.986301	0.939394	0.981132	0.988827	0.996139
2	2	75	0.975385	1	0.965753	0.954545	0.966981	1	0.996139
2	2	76	0.966154	1	0.945205	0.954545	0.966981	0.994413	0.988417
2	2	77	0.956923	1	0.931507	0.939394	0.957547	0.994413	0.984556
2	2	78	0.966154	1	0.952055	0.939394	0.966981	0.994413	0.988417
2	2	79	0.953846	1	0.931507	0.924242	0.948113	0.98324	0.996139
2	2	80	0.96	1	0.958904	0.893939	0.95283	0.988827	0.996139
2	2	81	0.975385	1	0.965753	0.954545	0.962264	1	1
2	2	82	0.969231	1	0.972603	0.909091	0.957547	1	0.996139
2	2	83	0.981538	1	0.972603	0.969697	0.976415	0.994413	1
2	2	84	0.984615	1	0.979452	0.969697	0.976415	1	1
2	2	85	0.969231	1	0.952055	0.954545	0.95283	1	1
2	2	86	0.972308	1	0.965753	0.939394	0.966981	0.994413	0.996139
2	2	87	0.956923	1	0.938356	0.924242	0.943396	0.994413	0.996139
2	2	88	0.969231	1	0.952055	0.954545	0.962264	0.994413	0.996139
2	2	89	0.984615	1	0.972603	0.984848	0.990566	0.994413	0.992278
2	2	90	0.978462	1	0.958904	0.984848	0.981132	0.994413	0.992278
2	2	91	0.966154	1	0.952055	0.939394	0.957547	0.994413	0.996139
2	2	92	0.96	1	0.945205	0.924242	0.957547	0.988827	0.992278
2	2	93	0.966154	1	0.952055	0.939394	0.971698	0.988827	0.988417
2	2	94	0.966154	1	0.952055	0.939394	0.957547	1	0.992278
2	2	95	0.966154	1	0.952055	0.939394	0.962264	1	0.988417
2	2	96	0.956923	0.99115	0.952055	0.909091	0.95283	0.994413	0.988417
2	2	97	0.956923	1	0.952055	0.893939	0.948113	0.988827	0.996139
2	2	98	0.969231	1	0.958904	0.939394	0.966981	0.994413	0.992278
2	2	99	0.963077	1	0.945205	0.939394	0.962264	0.994413	0.988417
2	2	100	0.950769	1	0.924658	0.924242	0.938679	1	0.988417
2	2	101	0.963077	1	0.945205	0.939394	0.966981	0.994413	0.984556
2	2	102	0.969231	1	0.958904	0.939394	0.966981	1	0.988417
2	2	103	0.966154	1	0.958904	0.924242	0.962264	0.994413	0.992278
2	2	104	0.96	1	0.952055	0.909091	0.948113	0.994413	0.996139
2	2	105	0.978462	1	0.965753	0.969697	0.976415	1	0.992278
2	2	106	0.947692	1	0.910959	0.939394	0.938679	0.994413	0.988417
2	2	107	0.972308	1	0.958904	0.954545	0.962264	1	0.996139
2	2	108	0.972308	1	0.965753	0.939394	0.971698	0.994413	0.992278
2	2	109	0.963077	1	0.952055	0.924242	0.957547	0.988827	0.996139
2	2	110	0.978462	1	0.965753	0.969697	0.971698	1	0.996139
2	2	111	0.972308	1	0.972603	0.924242	0.971698	0.994413	0.992278
2	2	112	0.975385	1	0.965753	0.954545	0.971698	1	0.992278
2	2	113	0.963077	1	0.952055	0.924242	0.957547	0.994413	0.992278
2	2	114	0.966154	1	0.945205	0.954545	0.95283	1	0.996139
2	2	115	0.966154	1	0.965753	0.909091	0.962264	0.988827	0.996139
2	2	116	0.963077	1	0.952055	0.924242	0.957547	1	0.988417
2	2	117	0.972308	1	0.965753	0.939394	0.966981	0.994413	0.996139
2	2	118	0.950769	1	0.924658	0.924242	0.948113	0.994413	0.984556
2	2	119	0.96	1	0.938356	0.939394	0.943396	1	0.996139
2	2	120	0.963077	1	0.945205	0.939394	0.962264	0.994413	0.988417
2	2	121	0.969231	1	0.945205	0.969697	0.962264	1	0.992278
2	2	122	0.990769	1	0.993151	0.969697	0.990566	1	0.996139
2	2	123	0.969231	1	0.972603	0.909091	0.962264	0.988827	1
2	2	124	0.972308	1	0.965753	0.939394	0.966981	0.994413	0.996139
2	2	125	0.96	1	0.931507	0.954545	0.943396	1	0.996139
2	2	126	0.950769	0.99115	0.931507	0.924242	0.938679	1	0.988417
2	2	127	0.96	1	0.958904	0.893939	0.957547	1	0.984556
2	2	128	0.978462	1	0.965753	0.969697	0.971698	0.994413	1
2	2	129	0.969231	1	0.965753	0.924242	0.962264	0.994413	0.996139
2	2	130	0.966154	1	0.965753	0.909091	0.962264	0.988827	0.996139
2	2	131	0.966154	0.99115	0.958904	0.939394	0.966981	0.994413	0.988417
2	2	132	0.969231	1	0.965753	0.924242	0.962264	0.994413	0.996139
2	2	133	0.969231	1	0.952055	0.954545	0.971698	1	0.984556
2	2	134	0.956923	1	0.938356	0.924242	0.943396	0.994413	0.996139
2	2	135	0.969231	1	0.965753	0.924242	0.962264	0.994413	0.996139
2	2	136	0.975385	1	0.965753	0.954545	0.971698	0.994413	0.996139
2	2	137	0.978462	1	0.979452	0.939394	0.971698	1	0.996139
2	2	138	0.96	1	0.952055	0.909091	0.957547	0.98324	0.996139
2	2	139	0.981538	1	0.979452	0.954545	0.981132	0.988827	1
2	2	140	0.950769	1	0.958904	0.848485	0.95283	0.977654	0.992278
2	2	141	0.969231	1	0.952055	0.954545	0.966981	0.994413	0.992278
2	2	142	0.981538	0.99115	0.972603	0.984848	0.981132	1	0.992278
2	2	143	0.950769	1	0.938356	0.893939	0.929245	0.994413	1
2	2	144	0.96	1	0.945205	0.924242	0.948113	1	0.992278
2	2	145	0.963077	0.99115	0.945205	0.954545	0.962264	0.994413	0.988417
2	2	146	0.984615	1	0.979452	0.969697	0.985849	1	0.992278
2	2	147	0.978462	1	0.972603	0.954545	0.971698	1	0.996139
2	2	148	0.96	1	0.938356	0.939394	0.95283	0.994413	0.992278
2	2	149	0.984615	1	0.979452	0.969697	0.990566	0.994413	0.992278
2	2	150	0.981538	1	0.972603	0.969697	0.976415	0.994413	1
2	2	151	0.969231	1	0.972603	0.909091	0.957547	0.994413	1
2	2	152	0.972308	1	0.958904	0.954545	0.976415	0.994413	0.988417
2	2	153	0.947692	1	0.938356	0.878788	0.933962	0.988827	0.996139
2	2	154	0.966154	0.982301	0.965753	0.939394	0.971698	0.988827	0.988417
2	2	155	0.956923	1	0.924658	0.954545	0.948113	1	0.988417
2	2	156	0.972308	1	0.952055	0.969697	0.962264	1	0.996139
2	2	157	0.956923	1	0.938356	0.924242	0.943396	1	0.992278
2	2	158	0.96	1	0.945205	0.924242	0.962264	0.994413	0.984556
2	2	159	0.981538	1	0.979452	0.954545	0.971698	1	1
2	2	160	0.963077	1	0.945205	0.939394	0.95283	1	0.992278
2	2	161	0.963077	1	0.952055	0.924242	0.957547	0.994413	0.992278
2	2	162	0.969231	1	0.952055	0.954545	0.962264	1	0.992278
2	2	163	0.956923	1	0.958904	0.878788	0.948113	0.994413	0.992278
2	2	164	0.978462	1	0.979452	0.939394	0.976415	0.994413	0.996139
2	2	165	0.987692	1	0.979452	0.984848	0.990566	1	0.992278
2	2	166	0.96	1	0.938356	0.939394	0.95283	1	0.988417
2	2	167	0.950769	1	0.924658	0.924242	0.943396	0.988827	0.992278
2	2	168	0.990769	1	0.986301	0.984848	0.990566	1	0.996139
2	2	169	0.956923	0.99115	0.938356	0.939394	0.943396	1	0.992278
2	2	170	0.981538	1	0.979452	0.954545	0.981132	0.994413	0.996139
2	2	171	0.956923	1	0.945205	0.909091	0.943396	0.994413	0.996139
2	2	172	0.972308	1	0.958904	0.954545	0.962264	1	0.996139
2	2	173	0.966154	1	0.965753	0.909091	0.957547	0.994413	0.996139
2	2	174	0.966154	1	0.979452	0.878788	0.966981	0.977654	1
2	2	175	0.969231	0.99115	0.972603	0.924242	0.966981	0.994413	0.992278
2	2	176	0.972308	1	0.958904	0.954545	0.962264	1	0.996139
2	2	177	0.963077	1	0.945205	0.939394	0.948113	0.994413	1
2	2	178	0.96	1	0.945205	0.924242	0.957547	0.994413	0.988417
2	2	179	0.966154	1	0.958904	0.924242	0.971698	0.98324	0.992278
2	2	180	0.969231	1	0.965753	0.924242	0.962264	0.994413	0.996139
2	2	181	0.975385	1	0.958904	0.969697	0.971698	1	0.992278
2	2	182	0.96	1	0.931507	0.954545	0.957547	0.994413	0.988417
2	2	183	0.975385	1	0.965753	0.954545	0.981132	0.994413	0.988417
2	2	184	0.969231	1	0.958904	0.939394	0.957547	1	0.996139
2	2	185	0.966154	1	0.952055	0.939394	0.962264	1	0.988417
2	2	186	0.950769	1	0.938356	0.893939	0.948113	0.994413	0.984556
2	2	187	0.972308	1	0.958904	0.954545	0.971698	0.994413	0.992278
2	2	188	0.972308	1	0.965753	0.939394	0.962264	1	0.996139
2	2	189	0.981538	1	0.986301	0.939394	0.976415	1	0.996139
2	2	190	0.966154	1	0.952055	0.939394	0.962264	0.994413	0.992278
2	2	191	0.969231	1	0.945205	0.969697	0.957547	0.994413	1
2	2	192	0.969231	1	0.952055	0.954545	0.957547	1	0.996139
2	2	193	0.975385	1	0.958904	0.969697	0.966981	1	0.996139
2	2	194	0.96	1	0.931507	0.954545	0.957547	0.994413	0.988417
2	2	195	0.969231	1	0.945205	0.969697	0.957547	1	0.996139
2	2	196	0.956923	0.99115	0.924658	0.969697	0.95283	0.994413	0.988417
2	2	197	0.969231	1	0.958904	0.939394	0.962264	1	0.992278
2	2	198	0.956923	0.99115	0.938356	0.939394	0.948113	1	0.988417
2	2	199	0.966154	1	0.958904	0.924242	0.971698	0.98324	0.992278
2	2	200	0.963077	1	0.958904	0.909091	0.962264	0.988827	0.992278
3	1	1	0.935385	0.867257	0.958904	1	1	0.932961	0.965251
3	1	2	0.941538	0.876106	0.979452	0.969697	1	0.932961	0.972973
3	1	3	0.96	0.902655	0.986301	1	1	0.949721	0.984556
3	1	4	0.929231	0.840708	0.972603	0.984848	1	0.916201	0.969112
3	1	5	0.929231	0.840708	0.979452	0.969697	1	0.893855	0.984556
3	1	6	0.96	0.911504	0.986301	0.984848	0.995283	0.949721	0.988417
3	1	7	0.907692	0.787611	0.972603	0.969697	0.995283	0.882682	0.969112
3	1	8	0.935385	0.849558	1	0.939394	1	0.910615	0.980695
3	1	9	0.926154	0.831858	0.979452	0.969697	1	0.905028	0.972973
3	1	10	0.966154	0.929204	0.986301	0.984848	1	0.955307	0.988417
3	1	11	0.941538	0.840708	0.993151	1	1	0.944134	0.965251
3	1	12	0.941538	0.876106	0.979452	0.969697	1	0.916201	0.984556
3	1	13	0.929231	0.849558	0.972603	0.969697	1	0.921788	0.965251
3	1	14	0.956923	0.902655	0.986301	0.984848	1	0.932961	0.992278
3	1	15	0.926154	0.858407	0.958904	0.969697	1	0.932961	0.953668
3	1	16	0.926154	0.840708	0.979452	0.954545	1	0.893855	0.980695
3	1	17	0.935385	0.876106	0.972603	0.954545	1	0.932961	0.965251
3	1	18	0.929231	0.884956	0.952055	0.954545	1	0.916201	0.969112
3	1	19	0.932308	0.840708	0.972603	1	1	0.916201	0.972973
3	1	20	0.953846	0.893805	0.979452	1	1	0.960894	0.969112
3	1	21	0.956923	0.920354	0.972603	0.984848	1	0.949721	0.980695
3	1	22	0.935385	0.884956	0.965753	0.954545	0.995283	0.927374	0.972973
3	1	23	0.953846	0.911504	0.979452	0.969697	0.995283	0.944134	0.984556
3	1	24	0.956923	0.929204	0.972603	0.969697	0.995283	0.955307	0.980695
3	1	25	0.92	0.80531	0.972603	1	1	0.905028	0.965251
3	1	26	0.944615	0.893805	0.993151	0.924242	1	0.916201	0.988417
3	1	27	0.938462	0.840708	0.986301	1	1	0.921788	0.976834
3	1	28	0.92	0.831858	0.972603	0.954545	1	0.927374	0.949807
3	1	29	0.944615	0.867257	0.986301	0.984848	0.995283	0.938547	0.976834
3	1	30	0.944615	0.876106	0.993151	0.954545	0.995283	0.921788	0.988417
3	1	31	0.950769	0.902655	0.972603	0.984848	1	0.949721	0.972973
3	1	32	0.929231	0.840708	0.979452	0.969697	1	0.899441	0.980695
3	1	33	0.935385	0.849558	0.979452	0.984848	1	0.938547	0.96139
3	1	34	0.935385	0.858407	0.986301	0.954545	1	0.949721	0.953668
3	1	35	0.938462	0.858407	0.986301	0.969697	1	0.910615	0.984556
3	1	36	0.92	0.831858	0.965753	0.969697	1	0.899441	0.969112
3	1	37	0.953846	0.902655	0.986301	0.969697	0.995283	0.938547	0.988417
3	1	38	0.926154	0.823009	0.993151	0.954545	1	0.877095	0.992278
3	1	39	0.947692	0.893805	0.986301	0.954545	1	0.932961	0.980695
3	1	40	0.926154	0.831858	0.972603	0.984848	1	0.910615	0.969112
3	1	41	0.92	0.80531	0.979452	0.984848	1	0.905028	0.965251
3	1	42	0.941538	0.911504	0.965753	0.939394	1	0.938547	0.969112
3	1	43	0.938462	0.867257	0.972603	0.984848	1	0.955307	0.953668
3	1	44	0.910769	0.778761	0.979452	0.984848	1	0.899441	0.957529
3	1	45	0.941538	0.884956	0.979452	0.954545	1	0.938547	0.969112
3	1	46	0.950769	0.902655	0.986301	0.954545	1	0.932961	0.984556
3	1	47	0.935385	0.849558	1	0.939394	0.995283	0.910615	0.984556
3	1	48	0.938462	0.876106	0.979452	0.954545	0.995283	0.938547	0.969112
3	1	49	0.953846	0.893805	0.993151	0.969697	1	0.949721	0.976834
3	1	50	0.92	0.840708	0.965753	0.954545	1	0.888268	0.976834
3	1	51	0.932308	0.876106	0.958904	0.969697	1	0.927374	0.965251
3	1	52	0.96	0.920354	0.979452	0.984848	0.995283	0.949721	0.988417
3	1	53	0.947692	0.884956	0.972603	1	1	0.949721	0.969112
3	1	54	0.950769	0.920354	0.986301	0.924242	1	0.944134	0.976834
3	1	55	0.929231	0.840708	0.972603	0.984848	1	0.916201	0.969112
3	1	56	0.913846	0.823009	0.965753	0.954545	1	0.893855	0.965251
3	1	57	0.923077	0.831858	0.979452	0.954545	1	0.910615	0.965251
3	1	58	0.92	0.840708	0.972603	0.939394	0.990566	0.899441	0.976834
3	1	59	0.944615	0.867257	0.993151	0.969697	1	0.916201	0.988417
3	1	60	0.941538	0.884956	0.965753	0.984848	1	0.955307	0.957529
3	1	61	0.938462	0.867257	0.979452	0.969697	1	0.927374	0.972973
3	1	62	0.932308	0.849558	0.972603	0.984848	1	0.938547	0.957529
3	1	63	0.926154	0.840708	0.972603	0.969697	1	0.927374	0.957529
3	1	64	0.947692	0.893805	0.979452	0.969697	1	0.938547	0.976834
3	1	65	0.938462	0.876106	0.979452	0.954545	1	0.916201	0.980695
3	1	66	0.966154	0.938053	0.986301	0.969697	1	0.955307	0.988417
3	1	67	0.938462	0.867257	0.993151	0.939394	1	0.932961	0.969112
3	1	68	0.935385	0.876106	0.972603	0.954545	1	0.944134	0.957529
3	1	69	0.972308	0.929204	0.993151	1	1	0.96648	0.988417
3	1	70	0.947692	0.876106	0.986301	0.984848	1	0.932961	0.980695
3	1	71	0.932308	0.867257	0.972603	0.954545	0.995283	0.916201	0.976834
3	1	72	0.926154	0.840708	0.972603	0.969697	1	0.921788	0.96139
3	1	73	0.932308	0.840708	0.986301	0.969697	1	0.932961	0.96139
3	1	74	0.963077	0.893805	1	1	1	0.955307	0.984556
3	1	75	0.953846	0.884956	0.993151	0.984848	1	0.944134	0.980695
3	1	76	0.932308	0.831858	0.986301	0.984848	0.995283	0.927374	0.969112
3	1	77	0.938462	0.884956	0.972603	0.954545	1	0.938547	0.965251
3	1	78	0.944615	0.867257	0.979452	1	1	0.932961	0.976834
3	1	79	0.938462	0.876106	0.979452	0.954545	1	0.921788	0.976834
3	1	80	0.950769	0.920354	0.972603	0.954545	1	0.944134	0.976834
3	1	81	0.938462	0.858407	0.979452	0.984848	1	0.921788	0.976834
3	1	82	0.953846	0.911504	0.986301	0.954545	1	0.949721	0.976834
3	1	83	0.953846	0.902655	0.993151	0.954545	0.990566	0.944134	0.988417
3	1	84	0.953846	0.893805	0.986301	0.984848	1	0.960894	0.969112
3	1	85	0.910769	0.79646	0.993151	0.924242	1	0.871508	0.976834
3	1	86	0.950769	0.893805	0.986301	0.969697	1	0.932961	0.984556
3	1	87	0.941538	0.884956	0.972603	0.969697	0.995283	0.972067	0.949807
3	1	88	0.953846	0.902655	0.972603	1	1	0.949721	0.976834
3	1	89	0.950769	0.902655	0.979452	0.969697	0.995283	0.938547	0.984556
3	1	90	0.910769	0.787611	0.972603	0.984848	1	0.893855	0.96139
3	1	91	0.932308	0.849558	0.979452	0.969697	1	0.916201	0.972973
3	1	92	0.935385	0.849558	0.979452	0.984848	1	0.910615	0.980695
3	1	93	0.947692	0.876106	0.979452	1	1	0.949721	0.969112
3	1	94	0.938462	0.902655	0.979452	0.909091	1	0.905028	0.988417
3	1	95	0.941538	0.876106	0.965753	1	1	0.944134	0.965251
3	1	96	0.932308	0.831858	0.986301	0.984848	1	0.916201	0.972973
3	1	97	0.932308	0.867257	0.965753	0.969697	1	0.910615	0.976834
3	1	98	0.916923	0.814159	0.979452	0.954545	0.995283	0.905028	0.965251
3	1	99	0.938462	0.876106	0.958904	1	1	0.944134	0.96139
3	1	100	0.950769	0.911504	0.965753	0.984848	1	0.949721	0.972973
3	1	101	0.910769	0.814159	0.965753	0.954545	1	0.905028	0.953668
3	1	102	0.938462	0.911504	0.958904	0.939394	0.990566	0.944134	0.969112
3	1	103	0.944615	0.884956	0.979452	0.969697	0.995283	0.927374	0.984556
3	1	104	0.96	0.920354	0.986301	0.969697	1	0.96648	0.972973
3	1	105	0.938462	0.831858	0.993151	1	1	0.932961	0.969112
3	1	106	0.938462	0.867257	0.972603	0.984848	0.995283	0.927374	0.976834
3	1	107	0.947692	0.884956	0.986301	0.969697	0.990566	0.960894	0.969112
3	1	108	0.947692	0.911504	0.965753	0.969697	1	0.960894	0.96139
3	1	109	0.953846	0.884956	0.993151	0.984848	1	0.955307	0.972973
3	1	110	0.944615	0.858407	0.986301	1	1	0.938547	0.972973
3	1	111	0.941538	0.884956	0.965753	0.984848	1	0.944134	0.965251
3	1	112	0.932308	0.867257	0.979452	0.939394	1	0.893855	0.988417
3	1	113	0.935385	0.876106	0.965753	0.969697	1	0.910615	0.980695
3	1	114	0.947692	0.867257	0.986301	1	1	0.938547	0.976834
3	1	115	0.941538	0.893805	0.986301	0.924242	1	0.916201	0.984556
3	1	116	0.907692	0.823009	0.952055	0.954545	1	0.877095	0.969112
3	1	117	0.956923	0.893805	0.986301	1	1	0.955307	0.976834
3	1	118	0.916923	0.858407	0.952055	0.939394	1	0.910615	0.957529
3	1	119	0.96	0.920354	0.979452	0.984848	1	0.96648	0.972973
3	1	120	0.950769	0.920354	0.965753	0.969697	1	0.96648	0.96139
3	1	121	0.932308	0.849558	0.986301	0.954545	0.995283	0.921788	0.972973
3	1	122	0.923077	0.80531	0.993151	0.969697	1	0.899441	0.972973
3	1	123	0.935385	0.867257	0.979452	0.954545	1	0.905028	0.984556
3	1	124	0.932308	0.867257	0.965753	0.969697	1	0.916201	0.972973
3	1	125	0.947692	0.902655	0.958904	1	1	0.96648	0.957529
3	1	126	0.929231	0.849558	0.972603	0.969697	0.995283	0.916201	0.972973
3	1	127	0.904615	0.814159	0.965753	0.924242	0.985849	0.871508	0.980695
3	1	128	0.969231	0.946903	1	0.939394	0.995283	0.955307	0.996139
3	1	129	0.938462	0.867257	0.972603	0.984848	1	0.927374	0.972973
3	1	130	0.929231	0.831858	0.986301	0.969697	0.990566	0.921788	0.972973
3	1	131	0.923077	0.814159	0.979452	0.984848	0.995283	0.910615	0.969112
3	1	132	0.926154	0.849558	0.993151	0.909091	0.995283	0.882682	0.992278
3	1	133	0.923077	0.840708	0.965753	0.969697	1	0.888268	0.980695
3	1	134	0.956923	0.893805	1	0.969697	1	0.927374	0.996139
3	1	135	0.941538	0.876106	0.986301	0.954545	1	0.927374	0.976834
3	1	136	0.950769	0.893805	1	0.939394	1	0.927374	0.988417
3	1	137	0.941538	0.876106	0.979452	0.969697	1	0.921788	0.980695
3	1	138	0.944615	0.893805	0.958904	1	1	0.938547	0.972973
3	1	139	0.944615	0.902655	0.986301	0.924242	1	0.938547	0.972973
3	1	140	0.932308	0.884956	0.979452	0.909091	0.995283	0.905028	0.984556
3	1	141	0.956923	0.893805	0.993151	0.984848	1	0.932961	0.992278
3	1	142	0.953846	0.893805	0.993151	0.969697	0.995283	0.949721	0.980695
3	1	143	0.956923	0.884956	0.993151	1	1	0.927374	0.996139
3	1	144	0.950769	0.902655	0.979452	0.969697	1	0.932961	0.984556
3	1	145	0.935385	0.849558	0.979452	0.984848	1	0.927374	0.969112
3	1	146	0.944615	0.884956	0.979452	0.969697	1	0.927374	0.980695
3	1	147	0.926154	0.840708	0.986301	0.939394	1	0.916201	0.965251
3	1	148	0.947692	0.911504	0.965753	0.969697	1	0.955307	0.965251
3	1	149	0.904615	0.80531	0.952055	0.969697	0.995283	0.893855	0.957529
3	1	150	0.935385	0.840708	0.993151	0.969697	1	0.921788	0.972973
3	1	151	0.941538	0.840708	1	0.984848	1	0.905028	0.992278
3	1	152	0.910769	0.79646	0.979452	0.954545	1	0.899441	0.957529
3	1	153	0.956923	0.946903	0.972603	0.939394	0.995283	0.949721	0.984556
3	1	154	0.935385	0.840708	0.986301	0.984848	1	0.944134	0.957529
3	1	155	0.923077	0.867257	0.958904	0.939394	1	0.921788	0.957529
3	1	156	0.923077	0.831858	0.972603	0.969697	1	0.921788	0.957529
3	1	157	0.950769	0.911504	0.965753	0.984848	1	0.944134	0.976834
3	1	158	0.932308	0.876106	0.958904	0.969697	1	0.932961	0.96139
3	1	159	0.966154	0.920354	0.993151	0.984848	1	0.960894	0.984556
3	1	160	0.926154	0.840708	0.965753	0.984848	1	0.899441	0.976834
3	1	161	0.929231	0.867257	0.972603	0.939394	0.995283	0.921788	0.969112
3	1	162	0.96	0.929204	0.979452	0.969697	1	0.960894	0.976834
3	1	163	0.941538	0.876106	0.972603	0.984848	1	0.932961	0.972973
3	1	164	0.947692	0.876106	0.986301	0.984848	1	0.921788	0.988417
3	1	165	0.938462	0.858407	0.979452	0.984848	0.995283	0.921788	0.980695
3	1	166	0.907692	0.787611	0.972603	0.969697	1	0.877095	0.969112
3	1	167	0.935385	0.840708	0.979452	1	1	0.921788	0.972973
3	1	168	0.947692	0.867257	0.986301	1	1	0.921788	0.988417
3	1	169	0.92	0.823009	0.979452	0.954545	1	0.955307	0.930502
3	1	170	0.950769	0.867257	0.993151	1	1	0.938547	0.980695
3	1	171	0.935385	0.876106	0.986301	0.924242	1	0.916201	0.976834
3	1	172	0.938462	0.884956	0.965753	0.969697	1	0.938547	0.965251
3	1	173	0.96	0.902655	0.993151	0.984848	1	0.949721	0.984556
3	1	174	0.926154	0.831858	0.979452	0.969697	1	0.910615	0.969112
3	1	175	0.941538	0.893805	0.958904	0.984848	1	0.944134	0.965251
3	1	176	0.926154	0.840708	0.972603	0.969697	1	0.905028	0.972973
3	1	177	0.956923	0.911504	0.986301	0.969697	1	0.949721	0.980695
3	1	178	0.944615	0.876106	0.979452	0.984848	1	0.921788	0.984556
3	1	179	0.929231	0.849558	0.972603	0.969697	1	0.927374	0.96139
3	1	180	0.916923	0.814159	0.965753	0.984848	1	0.888268	0.972973
3	1	181	0.907692	0.787611	0.979452	0.954545	1	0.899441	0.953668
3	1	182	0.932308	0.867257	0.952055	1	1	0.927374	0.965251
3	1	183	0.923077	0.823009	0.979452	0.969697	1	0.916201	0.96139
3	1	184	0.938462	0.849558	0.993151	0.969697	1	0.921788	0.976834
3	1	185	0.901538	0.778761	0.958904	0.984848	0.995283	0.893855	0.953668
3	1	186	0.926154	0.876106	0.972603	0.909091	0.990566	0.921788	0.969112
3	1	187	0.935385	0.858407	0.972603	0.984848	0.995283	0.927374	0.972973
3	1	188	0.941538	0.867257	0.972603	1	1	0.949721	0.96139
3	1	189	0.935385	0.840708	0.986301	0.984848	1	0.899441	0.988417
3	1	190	0.947692	0.876106	0.979452	1	1	0.932961	0.980695
3	1	191	0.944615	0.858407	0.993151	0.984848	1	0.927374	0.980695
3	1	192	0.941538	0.893805	0.979452	0.939394	0.995283	0.932961	0.976834
3	1	193	0.944615	0.876106	0.979452	0.984848	1	0.938547	0.972973
3	1	194	0.926154	0.858407	0.952055	0.984848	1	0.944134	0.945946
3	1	195	0.938462	0.840708	0.986301	1	1	0.944134	0.96139
3	1	196	0.926154	0.831858	0.979452	0.969697	1	0.905028	0.972973
3	1	197	0.932308	0.849558	0.979452	0.969697	1	0.916201	0.972973
3	1	198	0.96	0.911504	0.986301	0.984848	0.995283	0.949721	0.988417
3	1	199	0.926154	0.840708	0.972603	0.969697	1	0.910615	0.969112
3	1	200	0.941538	0.884956	0.979452	0.954545	1	0.910615	0.988417
3	2	1	0.92	0.823009	0.958904	1	1	0.916201	0.957529
3	2	2	0.935385	0.858407	0.986301	0.954545	1	0.938547	0.96139
3	2	3	0.901538	0.743363	0.979452	1	1	0.888268	0.953668
3	2	4	0.898462	0.769912	0.972603	0.954545	1	0.871508	0.96139
3	2	5	0.873846	0.681416	0.979452	0.969697	1	0.804469	0.976834
3	2	6	0.913846	0.80531	0.972603	0.969697	0.995283	0.927374	0.945946
3	2	7	0.867692	0.681416	0.972603	0.954545	0.990566	0.849162	0.945946
3	2	8	0.889231	0.716814	1	0.939394	1	0.826816	0.980695
3	2	9	0.913846	0.787611	0.979452	0.984848	1	0.882682	0.972973
3	2	10	0.923077	0.849558	0.979452	0.924242	0.990566	0.916201	0.969112
3	2	11	0.923077	0.80531	0.986301	0.984848	0.995283	0.938547	0.949807
3	2	12	0.907692	0.79646	0.972603	0.954545	0.995283	0.871508	0.976834
3	2	13	0.867692	0.690265	0.979452	0.924242	1	0.854749	0.934363
3	2	14	0.898462	0.752212	0.986301	0.954545	0.990566	0.849162	0.984556
3	2	15	0.855385	0.699115	0.931507	0.954545	1	0.877095	0.903475
3	2	16	0.873846	0.690265	0.979452	0.954545	1	0.832402	0.957529
3	2	17	0.910769	0.80531	0.972603	0.954545	1	0.905028	0.953668
3	2	18	0.895385	0.778761	0.945205	0.984848	1	0.871508	0.957529
3	2	19	0.889231	0.743363	0.965753	0.969697	0.995283	0.865922	0.957529
3	2	20	0.907692	0.778761	0.979452	0.969697	0.995283	0.888268	0.965251
3	2	21	0.901538	0.769912	0.972603	0.969697	1	0.865922	0.969112
3	2	22	0.910769	0.814159	0.965753	0.954545	0.995283	0.899441	0.96139
3	2	23	0.913846	0.79646	0.986301	0.954545	0.990566	0.916201	0.957529
3	2	24	0.929231	0.876106	0.965753	0.939394	0.990566	0.927374	0.969112
3	2	25	0.886154	0.716814	0.979452	0.969697	0.995283	0.860335	0.957529
3	2	26	0.910769	0.787611	0.993151	0.939394	1	0.849162	0.992278
3	2	27	0.898462	0.743363	0.979452	0.984848	1	0.871508	0.96139
3	2	28	0.910769	0.814159	0.972603	0.939394	1	0.927374	0.938224
3	2	29	0.913846	0.79646	0.972603	0.984848	0.995283	0.910615	0.957529
3	2	30	0.926154	0.840708	0.979452	0.954545	0.995283	0.910615	0.972973
3	2	31	0.92	0.79646	0.986301	0.984848	1	0.882682	0.980695
3	2	32	0.944615	0.884956	0.979452	0.969697	1	0.955307	0.96139
3	2	33	0.910769	0.814159	0.972603	0.939394	0.990566	0.927374	0.945946
3	2	34	0.858462	0.672566	0.958904	0.954545	1	0.882682	0.903475
3	2	35	0.892308	0.761062	0.972603	0.939394	1	0.854749	0.965251
3	2	36	0.883077	0.752212	0.952055	0.954545	1	0.854749	0.953668
3	2	37	0.907692	0.79646	0.979452	0.939394	1	0.871508	0.972973
3	2	38	0.907692	0.79646	0.965753	0.969697	1	0.865922	0.976834
3	2	39	0.923077	0.831858	0.979452	0.954545	1	0.932961	0.949807
3	2	40	0.895385	0.752212	0.965753	0.984848	1	0.910615	0.930502
3	2	41	0.886154	0.725664	0.972603	0.969697	1	0.854749	0.957529
3	2	42	0.883077	0.734513	0.972603	0.939394	1	0.843575	0.96139
3	2	43	0.916923	0.79646	0.979452	0.984848	1	0.921788	0.949807
3	2	44	0.889231	0.734513	0.965753	0.984848	1	0.888268	0.938224
3	2	45	0.910769	0.823009	0.952055	0.969697	1	0.916201	0.945946
3	2	46	0.916923	0.787611	0.993151	0.969697	1	0.888268	0.972973
3	2	47	0.889231	0.725664	0.979452	0.969697	0.995283	0.849162	0.969112
3	2	48	0.876923	0.707965	0.972603	0.954545	1	0.821229	0.969112
3	2	49	0.913846	0.814159	0.972603	0.954545	0.995283	0.927374	0.945946
3	2	50	0.886154	0.734513	0.972603	0.954545	1	0.837989	0.969112
3	2	51	0.858462	0.699115	0.938356	0.954545	0.995283	0.832402	0.942085
3	2	52	0.898462	0.752212	0.979452	0.969697	0.995283	0.849162	0.980695
3	2	53	0.92	0.814159	0.979452	0.969697	1	0.921788	0.953668
3	2	54	0.913846	0.80531	0.986301	0.939394	1	0.932961	0.938224
3	2	55	0.904615	0.769912	0.972603	0.984848	1	0.888268	0.957529
3	2	56	0.886154	0.725664	0.979452	0.954545	1	0.849162	0.96139
3	2	57	0.895385	0.761062	0.965753	0.969697	1	0.865922	0.96139
3	2	58	0.873846	0.734513	0.952055	0.939394	0.995283	0.843575	0.953668
3	2	59	0.926154	0.823009	0.986301	0.969697	0.995283	0.916201	0.969112
3	2	60	0.916923	0.823009	0.958904	0.984848	1	0.949721	0.930502
3	2	61	0.913846	0.80531	0.979452	0.954545	1	0.888268	0.969112
3	2	62	0.867692	0.681416	0.965753	0.969697	1	0.849162	0.938224
3	2	63	0.898462	0.769912	0.972603	0.954545	1	0.916201	0.930502
3	2	64	0.892308	0.752212	0.972603	0.954545	1	0.938547	0.907336
3	2	65	0.92	0.831858	0.979452	0.939394	1	0.916201	0.957529
3	2	66	0.929231	0.840708	0.979452	0.969697	1	0.916201	0.969112
3	2	67	0.886154	0.734513	0.993151	0.909091	1	0.877095	0.942085
3	2	68	0.867692	0.690265	0.979452	0.924242	1	0.893855	0.907336
3	2	69	0.904615	0.752212	0.993151	0.969697	1	0.893855	0.953668
3	2	70	0.895385	0.734513	0.979452	0.984848	1	0.860335	0.965251
3	2	71	0.898462	0.761062	0.972603	0.969697	1	0.854749	0.972973
3	2	72	0.910769	0.80531	0.965753	0.969697	1	0.905028	0.953668
3	2	73	0.88	0.699115	0.979452	0.969697	1	0.944134	0.888031
3	2	74	0.932308	0.840708	1	0.939394	1	0.910615	0.976834
3	2	75	0.892308	0.734513	0.979452	0.969697	1	0.921788	0.918919
3	2	76	0.916923	0.814159	0.972603	0.969697	1	0.905028	0.96139
3	2	77	0.892308	0.743363	0.972603	0.969697	1	0.927374	0.915058
3	2	78	0.92	0.823009	0.965753	0.984848	0.995283	0.916201	0.96139
3	2	79	0.883077	0.725664	0.972603	0.954545	1	0.893855	0.926641
3	2	80	0.913846	0.814159	0.972603	0.954545	1	0.877095	0.976834
3	2	81	0.92	0.814159	0.972603	0.984848	1	0.893855	0.972973
3	2	82	0.892308	0.743363	0.986301	0.939394	0.995283	0.854749	0.969112
3	2	83	0.938462	0.867257	0.993151	0.939394	0.990566	0.938547	0.972973
3	2	84	0.923077	0.831858	0.972603	0.969697	1	0.932961	0.949807
3	2	85	0.92	0.787611	0.993151	0.984848	1	0.910615	0.96139
3	2	86	0.895385	0.769912	0.965753	0.954545	1	0.871508	0.957529
3	2	87	0.923077	0.849558	0.965753	0.954545	0.995283	0.949721	0.942085
3	2	88	0.935385	0.840708	0.979452	1	1	0.938547	0.96139
3	2	89	0.910769	0.80531	0.965753	0.969697	0.995283	0.888268	0.969112
3	2	90	0.88	0.707965	0.965753	0.984848	1	0.854749	0.949807
3	2	91	0.916923	0.831858	0.972603	0.939394	1	0.910615	0.957529
3	2	92	0.883077	0.734513	0.958904	0.969697	1	0.865922	0.945946
3	2	93	0.889231	0.734513	0.979452	0.954545	1	0.832402	0.976834
3	2	94	0.889231	0.769912	0.979452	0.893939	0.995283	0.843575	0.972973
3	2	95	0.92	0.831858	0.958904	0.984848	0.995283	0.921788	0.957529
3	2	96	0.889231	0.716814	0.979452	0.984848	1	0.893855	0.934363
3	2	97	0.904615	0.778761	0.979452	0.954545	1	0.860335	0.976834
3	2	98	0.864615	0.663717	0.979452	0.954545	0.995283	0.821229	0.957529
3	2	99	0.895385	0.769912	0.958904	0.969697	1	0.860335	0.965251
3	2	100	0.904615	0.778761	0.965753	0.984848	1	0.888268	0.957529
3	2	101	0.873846	0.716814	0.958904	0.954545	1	0.860335	0.938224
3	2	102	0.904615	0.831858	0.952055	0.924242	0.990566	0.899441	0.957529
3	2	103	0.898462	0.778761	0.965753	0.954545	0.995283	0.865922	0.969112
3	2	104	0.907692	0.787611	0.986301	0.939394	1	0.871508	0.972973
3	2	105	0.907692	0.752212	0.993151	0.984848	1	0.899441	0.953668
3	2	106	0.938462	0.884956	0.965753	0.969697	0.995283	0.955307	0.957529
3	2	107	0.913846	0.823009	0.972603	0.939394	0.985849	0.938547	0.945946
3	2	108	0.935385	0.867257	0.965753	0.984848	1	0.960894	0.945946
3	2	109	0.904615	0.769912	0.993151	0.939394	0.995283	0.916201	0.942085
3	2	110	0.913846	0.778761	0.986301	0.984848	1	0.899441	0.96139
3	2	111	0.916923	0.849558	0.945205	0.969697	0.995283	0.927374	0.949807
3	2	112	0.907692	0.823009	0.965753	0.924242	0.995283	0.877095	0.972973
3	2	113	0.892308	0.769912	0.958904	0.954545	1	0.849162	0.969112
3	2	114	0.910769	0.761062	0.986301	1	1	0.899441	0.957529
3	2	115	0.88	0.778761	0.965753	0.863636	0.985849	0.871508	0.949807
3	2	116	0.867692	0.699115	0.952055	0.969697	1	0.854749	0.934363
3	2	117	0.923077	0.823009	0.972603	0.984848	1	0.932961	0.949807
3	2	118	0.886154	0.769912	0.945205	0.954545	0.995283	0.916201	0.918919
3	2	119	0.932308	0.884956	0.952055	0.969697	0.995283	0.938547	0.96139
3	2	120	0.923077	0.840708	0.958904	0.984848	1	0.938547	0.945946
3	2	121	0.913846	0.787611	0.993151	0.954545	0.995283	0.899441	0.965251
3	2	122	0.889231	0.716814	0.979452	0.984848	1	0.860335	0.957529
3	2	123	0.92	0.831858	0.972603	0.954545	1	0.882682	0.980695
3	2	124	0.910769	0.79646	0.979452	0.954545	1	0.899441	0.957529
3	2	125	0.904615	0.79646	0.945205	1	1	0.927374	0.930502
3	2	126	0.910769	0.778761	0.986301	0.969697	0.995283	0.877095	0.976834
3	2	127	0.873846	0.761062	0.958904	0.878788	0.985849	0.821229	0.976834
3	2	128	0.950769	0.867257	1	0.984848	1	0.932961	0.984556
3	2	129	0.916923	0.80531	0.972603	0.984848	1	0.927374	0.945946
3	2	130	0.916923	0.80531	0.986301	0.954545	0.990566	0.910615	0.965251
3	2	131	0.901538	0.778761	0.965753	0.969697	0.995283	0.893855	0.953668
3	2	132	0.901538	0.752212	0.993151	0.954545	0.995283	0.837989	0.992278
3	2	133	0.873846	0.707965	0.958904	0.969697	1	0.815642	0.969112
3	2	134	0.916923	0.787611	0.993151	0.969697	1	0.865922	0.988417
3	2	135	0.913846	0.814159	0.993151	0.909091	1	0.888268	0.969112
3	2	136	0.901538	0.752212	1	0.939394	0.995283	0.837989	0.992278
3	2	137	0.907692	0.778761	0.979452	0.969697	1	0.871508	0.972973
3	2	138	0.907692	0.79646	0.965753	0.969697	0.995283	0.899441	0.957529
3	2	139	0.889231	0.743363	0.986301	0.924242	1	0.849162	0.965251
3	2	140	0.901538	0.787611	0.979452	0.924242	1	0.849162	0.980695
3	2	141	0.929231	0.823009	0.986301	0.984848	1	0.899441	0.980695
3	2	142	0.935385	0.823009	0.993151	1	1	0.921788	0.972973
3	2	143	0.907692	0.778761	0.993151	0.939394	0.990566	0.877095	0.976834
3	2	144	0.923077	0.840708	0.972603	0.954545	0.995283	0.888268	0.984556
3	2	145	0.898462	0.787611	0.952055	0.969697	0.995283	0.955307	0.907336
3	2	146	0.926154	0.831858	0.986301	0.954545	0.995283	0.893855	0.984556
3	2	147	0.907692	0.761062	0.986301	0.984848	0.995283	0.865922	0.980695
3	2	148	0.932308	0.858407	0.972603	0.969697	1	0.938547	0.957529
3	2	149	0.889231	0.769912	0.945205	0.969697	0.995283	0.893855	0.938224
3	2	150	0.904615	0.761062	1	0.939394	1	0.877095	0.965251
3	2	151	0.907692	0.769912	1	0.939394	0.995283	0.860335	0.984556
3	2	152	0.867692	0.699115	0.965753	0.939394	1	0.826816	0.953668
3	2	153	0.923077	0.867257	0.965753	0.924242	0.990566	0.927374	0.96139
3	2	154	0.883077	0.707965	0.979452	0.969697	1	0.921788	0.907336
3	2	155	0.88	0.743363	0.958904	0.939394	1	0.877095	0.934363
3	2	156	0.870769	0.663717	0.979452	0.984848	0.995283	0.843575	0.949807
3	2	157	0.932308	0.858407	0.972603	0.969697	0.995283	0.955307	0.949807
3	2	158	0.907692	0.814159	0.958904	0.954545	0.995283	0.905028	0.953668
3	2	159	0.916923	0.787611	0.993151	0.969697	1	0.927374	0.945946
3	2	160	0.907692	0.778761	0.972603	0.984848	1	0.910615	0.945946
3	2	161	0.926154	0.823009	0.979452	0.984848	1	0.893855	0.980695
3	2	162	0.895385	0.752212	0.972603	0.969697	1	0.888268	0.945946
3	2	163	0.910769	0.80531	0.986301	0.924242	0.981132	0.905028	0.969112
3	2	164	0.92	0.80531	0.986301	0.969697	1	0.882682	0.980695
3	2	165	0.910769	0.79646	0.972603	0.969697	0.990566	0.893855	0.969112
3	2	166	0.886154	0.725664	0.972603	0.969697	1	0.865922	0.949807
3	2	167	0.904615	0.769912	0.979452	0.969697	1	0.882682	0.96139
3	2	168	0.901538	0.761062	0.972603	0.984848	1	0.871508	0.965251
3	2	169	0.895385	0.769912	0.979452	0.924242	1	0.927374	0.918919
3	2	170	0.889231	0.734513	0.972603	0.969697	0.995283	0.860335	0.96139
3	2	171	0.889231	0.769912	0.965753	0.924242	1	0.854749	0.96139
3	2	172	0.92	0.823009	0.965753	0.984848	1	0.927374	0.949807
3	2	173	0.950769	0.911504	0.972603	0.969697	0.995283	0.955307	0.972973
3	2	174	0.898462	0.778761	0.979452	0.924242	1	0.849162	0.976834
3	2	175	0.913846	0.80531	0.972603	0.969697	1	0.905028	0.957529
3	2	176	0.889231	0.743363	0.972603	0.954545	1	0.843575	0.969112
3	2	177	0.886154	0.716814	0.986301	0.954545	0.995283	0.927374	0.911197
3	2	178	0.895385	0.761062	0.958904	0.984848	1	0.877095	0.953668
3	2	179	0.901538	0.761062	0.979452	0.969697	1	0.910615	0.938224
3	2	180	0.883077	0.761062	0.945205	0.954545	1	0.865922	0.945946
3	2	181	0.855385	0.646018	0.972603	0.954545	1	0.787709	0.965251
3	2	182	0.904615	0.787611	0.952055	1	1	0.899441	0.949807
3	2	183	0.886154	0.716814	0.972603	0.984848	1	0.877095	0.942085
3	2	184	0.92	0.79646	0.993151	0.969697	1	0.899441	0.969112
3	2	185	0.904615	0.80531	0.965753	0.939394	0.990566	0.938547	0.930502
3	2	186	0.892308	0.787611	0.972603	0.893939	0.985849	0.865922	0.969112
3	2	187	0.923077	0.823009	0.986301	0.954545	0.995283	0.949721	0.942085
3	2	188	0.92	0.814159	0.972603	0.984848	1	0.921788	0.953668
3	2	189	0.901538	0.79646	0.952055	0.969697	0.995283	0.932961	0.926641
3	2	190	0.895385	0.743363	0.979452	0.969697	0.995283	0.843575	0.980695
3	2	191	0.907692	0.769912	0.979452	0.984848	0.995283	0.921788	0.942085
3	2	192	0.910769	0.814159	0.972603	0.939394	0.995283	0.882682	0.972973
3	2	193	0.916923	0.814159	0.979452	0.954545	1	0.921788	0.949807
3	2	194	0.898462	0.787611	0.952055	0.969697	1	0.949721	0.907336
3	2	195	0.916923	0.787611	0.986301	0.984848	1	0.944134	0.934363
3	2	196	0.926154	0.823009	0.972603	1	1	0.921788	0.96139
3	2	197	0.892308	0.743363	0.979452	0.954545	0.995283	0.888268	0.945946
3	2	198	0.910769	0.778761	0.986301	0.969697	0.995283	0.916201	0.949807
3	2	199	0.901538	0.778761	0.965753	0.969697	1	0.882682	0.957529
3	2	200	0.916923	0.823009	0.979452	0.939394	0.995283	0.888268	0.976834
4	1	1	0.987692	0.99115	0.986301	0.984848	0.995283	1	0.988417
4	1	2	0.978462	1	0.979452	0.939394	0.990566	0.98324	0.992278
4	1	3	0.987692	1	0.986301	0.969697	0.990566	1	0.992278
4	1	4	0.966154	1	0.952055	0.939394	0.971698	0.988827	0.988417
4	1	5	0.978462	1	0.993151	0.909091	0.981132	0.988827	0.996139
4	1	6	0.981538	1	0.965753	0.984848	0.981132	1	0.992278
4	1	7	0.993846	1	1	0.969697	0.995283	0.994413	1
4	1	8	0.972308	0.982301	0.993151	0.909091	0.981132	0.98324	0.992278
4	1	9	0.975385	1	0.979452	0.924242	0.985849	0.98324	0.992278
4	1	10	0.981538	1	0.979452	0.954545	0.985849	0.994413	0.992278
4	1	11	0.975385	1	0.965753	0.954545	0.966981	0.994413	1
4	1	12	0.984615	1	0.972603	0.984848	1	0.994413	0.984556
4	1	13	0.981538	1	0.979452	0.954545	0.990566	0.994413	0.988417
4	1	14	0.993846	1	0.993151	0.984848	0.995283	0.994413	1
4	1	15	0.978462	1	0.972603	0.954545	0.995283	0.988827	0.984556
4	1	16	0.984615	1	1	0.924242	1	0.972067	1
4	1	17	0.984615	1	0.965753	1	0.995283	1	0.984556
4	1	18	0.981538	1	0.972603	0.969697	0.990566	1	0.984556
4	1	19	0.981538	1	0.965753	0.984848	0.985849	1	0.988417
4	1	20	0.984615	1	0.979452	0.969697	0.985849	1	0.992278
4	1	21	0.969231	1	0.965753	0.924242	0.966981	1	0.988417
4	1	22	0.966154	1	0.952055	0.939394	0.971698	0.994413	0.984556
4	1	23	0.978462	1	0.979452	0.939394	0.981132	0.988827	0.996139
4	1	24	0.981538	1	0.979452	0.954545	0.985849	1	0.988417
4	1	25	0.984615	1	0.986301	0.954545	0.981132	1	0.996139
4	1	26	0.963077	1	0.965753	0.893939	0.962264	0.977654	1
4	1	27	0.990769	1	0.993151	0.969697	0.985849	1	1
4	1	28	0.972308	1	0.972603	0.924242	0.985849	0.98324	0.988417
4	1	29	0.990769	1	1	0.954545	0.995283	0.988827	1
4	1	30	0.981538	1	0.979452	0.954545	0.981132	0.994413	0.996139
4	1	31	0.981538	1	0.979452	0.954545	0.990566	0.994413	0.988417
4	1	32	0.990769	1	0.993151	0.969697	1	0.988827	0.996139
4	1	33	0.975385	1	0.965753	0.954545	0.966981	0.994413	1
4	1	34	0.978462	1	0.979452	0.939394	0.981132	0.994413	0.992278
4	1	35	0.975385	1	0.979452	0.924242	0.966981	0.994413	1
4	1	36	0.966154	1	0.952055	0.939394	0.976415	0.988827	0.984556
4	1	37	0.978462	1	0.986301	0.924242	0.976415	0.988827	1
4	1	38	0.978462	1	0.993151	0.909091	0.985849	0.977654	1
4	1	39	0.984615	1	0.993151	0.939394	0.990566	0.98324	1
4	1	40	0.978462	1	0.972603	0.954545	0.981132	1	0.988417
4	1	41	0.981538	1	0.972603	0.969697	0.985849	1	0.988417
4	1	42	0.966154	1	0.979452	0.878788	0.981132	0.977654	0.988417
4	1	43	0.987692	1	0.993151	0.954545	0.985849	0.994413	1
4	1	44	0.984615	1	0.972603	0.984848	0.990566	1	0.988417
4	1	45	0.984615	1	0.986301	0.954545	0.985849	0.994413	0.996139
4	1	46	0.981538	1	0.986301	0.939394	0.985849	0.994413	0.992278
4	1	47	0.990769	1	1	0.954545	0.990566	0.994413	1
4	1	48	0.96	1	0.958904	0.893939	0.962264	0.988827	0.988417
4	1	49	0.972308	1	0.965753	0.939394	0.971698	0.988827	0.996139
4	1	50	0.984615	1	0.972603	0.984848	1	0.994413	0.984556
4	1	51	0.972308	1	0.972603	0.924242	0.981132	0.994413	0.984556
4	1	52	0.984615	1	0.979452	0.969697	0.981132	1	0.996139
4	1	53	0.981538	1	0.965753	0.984848	0.981132	1	0.992278
4	1	54	0.975385	1	0.986301	0.909091	0.981132	0.977654	1
4	1	55	0.990769	1	0.993151	0.969697	0.985849	1	1
4	1	56	0.972308	1	0.979452	0.909091	0.985849	0.98324	0.988417
4	1	57	0.987692	1	0.986301	0.969697	0.981132	1	1
4	1	58	0.981538	1	0.993151	0.924242	0.976415	0.994413	1
4	1	59	0.981538	1	0.979452	0.954545	0.981132	0.994413	0.996139
4	1	60	0.981538	1	0.965753	0.984848	0.990566	0.994413	0.988417
4	1	61	0.981538	1	0.986301	0.939394	0.981132	0.994413	0.996139
4	1	62	0.990769	1	0.993151	0.969697	0.990566	0.994413	1
4	1	63	0.978462	1	0.972603	0.954545	0.990566	0.988827	0.988417
4	1	64	0.981538	1	0.965753	0.984848	0.985849	1	0.988417
4	1	65	0.966154	1	0.965753	0.909091	0.971698	0.98324	0.992278
4	1	66	0.990769	1	0.986301	0.984848	0.985849	1	1
4	1	67	0.975385	0.982301	1	0.909091	0.985849	0.98324	0.992278
4	1	68	0.972308	1	0.965753	0.939394	0.966981	1	0.992278
4	1	69	0.984615	1	0.972603	0.984848	0.976415	1	1
4	1	70	0.990769	1	1	0.954545	0.990566	0.994413	1
4	1	71	0.978462	1	0.979452	0.939394	0.985849	0.994413	0.988417
4	1	72	0.969231	1	0.931507	1	0.966981	1	0.988417
4	1	73	0.981538	0.99115	0.972603	0.984848	0.976415	1	0.996139
4	1	74	0.984615	1	1	0.924242	0.985849	0.988827	1
4	1	75	0.978462	1	0.979452	0.939394	0.981132	0.988827	0.996139
4	1	76	0.969231	1	0.965753	0.924242	0.976415	0.988827	0.988417
4	1	77	0.969231	1	0.958904	0.939394	0.981132	0.988827	0.984556
4	1	78	0.978462	1	0.972603	0.954545	0.985849	1	0.984556
4	1	79	0.978462	1	0.986301	0.924242	0.990566	0.977654	0.996139
4	1	80	0.969231	1	0.979452	0.893939	0.966981	0.98324	1
4	1	81	0.990769	1	1	0.954545	0.985849	1	1
4	1	82	0.978462	1	0.986301	0.924242	0.976415	0.994413	0.996139
4	1	83	0.975385	1	0.979452	0.924242	0.971698	0.988827	1
4	1	84	0.978462	1	0.986301	0.924242	0.981132	0.98324	1
4	1	85	0.969231	1	0.965753	0.924242	0.962264	0.988827	1
4	1	86	0.981538	1	0.986301	0.939394	0.985849	0.98324	1
4	1	87	0.972308	1	0.972603	0.924242	0.976415	0.988827	0.992278
4	1	88	0.987692	1	0.986301	0.969697	0.985849	0.994413	1
4	1	89	0.987692	1	0.979452	0.984848	1	0.994413	0.988417
4	1	90	0.978462	0.99115	0.965753	0.984848	0.981132	1	0.988417
4	1	91	0.990769	1	1	0.954545	0.990566	0.994413	1
4	1	92	0.975385	1	0.965753	0.954545	0.976415	0.994413	0.992278
4	1	93	0.984615	1	0.979452	0.969697	0.990566	1	0.988417
4	1	94	0.966154	1	0.972603	0.893939	0.976415	0.977654	0.992278
4	1	95	0.978462	1	0.972603	0.954545	0.981132	1	0.988417
4	1	96	0.981538	1	0.979452	0.954545	0.985849	0.994413	0.992278
4	1	97	0.969231	1	0.972603	0.909091	0.971698	0.988827	0.992278
4	1	98	0.966154	1	0.965753	0.909091	0.971698	0.98324	0.992278
4	1	99	0.984615	1	0.979452	0.969697	0.985849	1	0.992278
4	1	100	0.972308	1	0.958904	0.954545	0.971698	1	0.988417
4	1	101	0.963077	0.982301	0.965753	0.924242	0.990566	0.977654	0.976834
4	1	102	0.975385	1	0.972603	0.939394	0.985849	0.994413	0.984556
4	1	103	0.978462	1	0.972603	0.954545	0.976415	1	0.992278
4	1	104	0.975385	1	0.986301	0.909091	0.971698	0.988827	1
4	1	105	0.984615	1	0.986301	0.954545	0.990566	0.988827	0.996139
4	1	106	0.975385	1	0.945205	1	0.976415	1	0.988417
4	1	107	0.978462	0.99115	0.972603	0.969697	0.976415	0.994413	0.996139
4	1	108	0.987692	1	0.993151	0.954545	0.995283	0.988827	0.996139
4	1	109	0.981538	1	0.993151	0.924242	0.985849	0.98324	1
4	1	110	0.990769	1	0.986301	0.984848	0.985849	1	1
4	1	111	0.984615	1	0.993151	0.939394	0.985849	0.994413	0.996139
4	1	112	0.972308	1	0.986301	0.893939	0.981132	0.98324	0.992278
4	1	113	0.972308	1	0.965753	0.939394	0.981132	0.994413	0.984556
4	1	114	0.987692	0.99115	0.993151	0.969697	0.985849	1	0.996139
4	1	115	0.969231	1	1	0.848485	0.985849	0.960894	1
4	1	116	0.972308	1	0.972603	0.924242	0.985849	0.988827	0.984556
4	1	117	0.990769	1	1	0.954545	0.985849	1	1
4	1	118	0.972308	1	0.965753	0.939394	0.985849	0.988827	0.984556
4	1	119	0.990769	1	0.993151	0.969697	0.990566	1	0.996139
4	1	120	0.972308	1	0.952055	0.969697	0.981132	0.988827	0.988417
4	1	121	0.984615	1	0.986301	0.954545	0.990566	0.994413	0.992278
4	1	122	0.996923	1	1	0.984848	0.995283	1	1
4	1	123	0.975385	1	0.986301	0.909091	0.971698	0.988827	1
4	1	124	0.990769	1	1	0.954545	0.990566	0.994413	1
4	1	125	0.981538	1	0.979452	0.954545	0.971698	1	1
4	1	126	0.972308	1	0.972603	0.924242	0.971698	0.994413	0.992278
4	1	127	0.963077	1	0.972603	0.878788	0.966981	0.994413	0.984556
4	1	128	0.978462	1	0.986301	0.924242	0.976415	0.988827	1
4	1	129	0.978462	1	0.972603	0.954545	0.971698	0.994413	1
4	1	130	0.981538	1	0.979452	0.954545	0.981132	0.994413	0.996139
4	1	131	0.975385	1	0.979452	0.924242	0.971698	0.988827	1
4	1	132	0.978462	1	1	0.893939	0.981132	0.98324	1
4	1	133	0.975385	1	0.965753	0.954545	0.981132	0.994413	0.988417
4	1	134	0.975385	1	0.965753	0.954545	0.966981	1	0.996139
4	1	135	0.987692	1	1	0.939394	1	0.977654	1
4	1	136	0.972308	1	1	0.863636	0.995283	0.955307	1
4	1	137	0.987692	1	0.993151	0.954545	0.981132	1	1
4	1	138	0.984615	1	0.979452	0.969697	0.985849	1	0.992278
4	1	139	0.978462	1	0.993151	0.909091	0.985849	0.977654	1
4	1	140	0.963077	1	0.972603	0.878788	0.966981	0.98324	0.992278
4	1	141	0.978462	1	0.972603	0.954545	0.976415	1	0.992278
4	1	142	0.984615	1	0.979452	0.969697	0.985849	0.988827	1
4	1	143	0.984615	1	0.986301	0.954545	0.985849	0.988827	1
4	1	144	0.972308	1	0.972603	0.924242	0.962264	1	0.996139
4	1	145	0.981538	1	0.979452	0.954545	0.995283	0.98324	0.992278
4	1	146	0.993846	1	0.993151	0.984848	1	0.994413	0.996139
4	1	147	0.978462	1	0.986301	0.924242	0.985849	0.98324	0.996139
4	1	148	0.984615	1	0.986301	0.954545	0.981132	1	0.996139
4	1	149	0.978462	1	0.965753	0.969697	0.990566	0.994413	0.984556
4	1	150	0.990769	1	1	0.954545	0.995283	0.988827	1
4	1	151	0.975385	1	0.993151	0.893939	0.971698	0.988827	1
4	1	152	0.978462	1	0.979452	0.939394	0.995283	0.98324	0.988417
4	1	153	0.963077	1	0.958904	0.909091	0.962264	0.994413	0.988417
4	1	154	0.984615	0.982301	0.993151	0.969697	0.985849	1	0.992278
4	1	155	0.963077	1	0.952055	0.924242	0.976415	0.98324	0.984556
4	1	156	0.981538	1	0.979452	0.954545	0.990566	0.98324	0.996139
4	1	157	0.975385	1	0.965753	0.954545	0.976415	0.994413	0.992278
4	1	158	0.972308	1	0.952055	0.969697	0.976415	1	0.984556
4	1	159	0.987692	1	0.993151	0.954545	0.981132	1	1
4	1	160	0.984615	1	0.979452	0.969697	0.976415	1	1
4	1	161	0.972308	1	0.979452	0.909091	0.981132	0.98324	0.992278
4	1	162	0.987692	1	0.993151	0.954545	0.990566	0.994413	0.996139
4	1	163	0.966154	1	0.986301	0.863636	0.957547	0.994413	0.996139
4	1	164	0.987692	1	0.993151	0.954545	0.981132	1	1
4	1	165	0.996923	1	1	0.984848	0.995283	1	1
4	1	166	0.972308	1	0.958904	0.954545	0.976415	0.994413	0.988417
4	1	167	0.984615	1	1	0.924242	0.981132	0.994413	1
4	1	168	0.996923	1	1	0.984848	0.995283	1	1
4	1	169	0.972308	0.982301	0.986301	0.924242	0.990566	0.977654	0.988417
4	1	170	0.993846	1	0.993151	0.984848	1	0.994413	0.996139
4	1	171	0.972308	1	0.986301	0.893939	0.981132	0.977654	0.996139
4	1	172	0.993846	1	1	0.969697	0.995283	0.994413	1
4	1	173	0.972308	1	0.972603	0.924242	0.966981	0.988827	1
4	1	174	0.984615	1	0.993151	0.939394	0.995283	0.98324	0.996139
4	1	175	0.987692	1	0.986301	0.969697	0.981132	1	1
4	1	176	0.981538	1	0.979452	0.954545	0.985849	0.994413	0.992278
4	1	177	0.984615	1	0.986301	0.954545	0.981132	0.994413	1
4	1	178	0.969231	1	0.958904	0.939394	0.981132	0.988827	0.984556
4	1	179	0.981538	1	0.965753	0.984848	0.985849	1	0.988417
4	1	180	0.978462	1	0.986301	0.924242	0.976415	0.988827	1
4	1	181	0.978462	1	0.979452	0.939394	0.990566	0.98324	0.992278
4	1	182	0.978462	1	0.972603	0.954545	0.990566	0.994413	0.984556
4	1	183	0.975385	1	0.965753	0.954545	0.981132	0.994413	0.988417
4	1	184	0.984615	1	0.993151	0.939394	0.981132	0.994413	1
4	1	185	0.984615	1	0.979452	0.969697	0.990566	1	0.988417
4	1	186	0.963077	1	0.958904	0.909091	0.971698	0.988827	0.984556
4	1	187	0.984615	1	0.986301	0.954545	0.981132	0.994413	1
4	1	188	0.981538	1	0.979452	0.954545	0.981132	1	0.992278
4	1	189	0.987692	1	0.993151	0.954545	0.985849	0.994413	1
4	1	190	0.978462	1	0.979452	0.939394	0.966981	1	1
4	1	191	0.993846	1	0.993151	0.984848	0.995283	0.994413	1
4	1	192	0.978462	1	0.993151	0.909091	0.981132	0.988827	0.996139
4	1	193	0.987692	1	0.993151	0.954545	0.990566	0.988827	1
4	1	194	0.963077	1	0.938356	0.954545	0.976415	0.988827	0.980695
4	1	195	0.978462	1	0.965753	0.969697	0.976415	1	0.992278
4	1	196	0.993846	1	0.993151	0.984848	0.995283	1	0.996139
4	1	197	0.978462	1	0.972603	0.954545	0.981132	0.994413	0.992278
4	1	198	0.978462	1	0.993151	0.909091	0.976415	0.988827	1
4	1	199	0.984615	1	0.993151	0.939394	0.981132	0.994413	1
4	1	200	0.972308	1	0.972603	0.924242	0.981132	0.988827	0.988417
4	2	1	0.975385	1	0.952055	0.984848	0.976415	1	0.988417
4	2	2	0.981538	1	0.965753	0.984848	0.990566	1	0.984556
4	2	3	0.978462	0.982301	0.972603	0.984848	0.985849	1	0.984556
4	2	4	0.966154	1	0.958904	0.924242	0.957547	0.994413	0.996139
4	2	5	0.978462	1	0.979452	0.939394	0.981132	0.994413	0.992278
4	2	6	0.972308	1	0.945205	0.984848	0.966981	1	0.992278
4	2	7	0.978462	0.99115	0.972603	0.969697	0.990566	1	0.980695
4	2	8	0.972308	0.982301	0.979452	0.939394	0.976415	0.988827	0.992278
4	2	9	0.972308	1	0.972603	0.924242	0.971698	0.994413	0.992278
4	2	10	0.972308	1	0.972603	0.924242	0.976415	0.988827	0.992278
4	2	11	0.956923	1	0.945205	0.909091	0.933962	1	1
4	2	12	0.975385	1	0.965753	0.954545	0.990566	0.988827	0.984556
4	2	13	0.972308	0.973451	0.979452	0.954545	0.990566	0.994413	0.976834
4	2	14	0.984615	0.99115	0.979452	0.984848	0.985849	1	0.992278
4	2	15	0.96	0.982301	0.938356	0.969697	0.971698	0.994413	0.976834
4	2	16	0.975385	0.964602	0.993151	0.954545	0.995283	0.977654	0.988417
4	2	17	0.969231	0.982301	0.945205	1	0.981132	1	0.976834
4	2	18	0.966154	1	0.958904	0.924242	0.966981	0.994413	0.988417
4	2	19	0.981538	1	0.965753	0.984848	0.985849	1	0.988417
4	2	20	0.978462	1	0.965753	0.969697	0.981132	1	0.988417
4	2	21	0.972308	1	0.965753	0.939394	0.971698	1	0.988417
4	2	22	0.963077	1	0.938356	0.954545	0.962264	1	0.984556
4	2	23	0.972308	1	0.958904	0.954545	0.962264	1	0.996139
4	2	24	0.972308	1	0.958904	0.954545	0.976415	0.994413	0.988417
4	2	25	0.972308	0.99115	0.958904	0.969697	0.985849	1	0.976834
4	2	26	0.932308	1	0.883562	0.924242	0.90566	0.994413	0.996139
4	2	27	0.990769	1	0.979452	1	0.995283	1	0.992278
4	2	28	0.963077	1	0.952055	0.924242	0.971698	0.988827	0.984556
4	2	29	0.984615	1	0.986301	0.954545	0.985849	1	0.992278
4	2	30	0.972308	0.99115	0.965753	0.954545	0.966981	0.994413	0.996139
4	2	31	0.978462	1	0.972603	0.954545	0.981132	1	0.988417
4	2	32	0.972308	1	0.938356	1	0.981132	1	0.980695
4	2	33	0.975385	1	0.952055	0.984848	0.962264	1	1
4	2	34	0.966154	0.982301	0.958904	0.954545	0.971698	1	0.980695
4	2	35	0.969231	1	0.958904	0.939394	0.962264	1	0.992278
4	2	36	0.972308	0.99115	0.952055	0.984848	0.981132	1	0.980695
4	2	37	0.972308	1	0.972603	0.924242	0.971698	0.988827	0.996139
4	2	38	0.96	1	0.931507	0.954545	0.948113	1	0.992278
4	2	39	0.969231	1	0.972603	0.909091	0.971698	0.98324	0.996139
4	2	40	0.981538	1	0.979452	0.954545	0.981132	1	0.992278
4	2	41	0.947692	1	0.89726	0.969697	0.938679	1	0.984556
4	2	42	0.972308	1	0.972603	0.924242	0.981132	0.988827	0.988417
4	2	43	0.963077	1	0.952055	0.924242	0.95283	1	0.992278
4	2	44	0.978462	1	0.958904	0.984848	0.981132	1	0.988417
4	2	45	0.972308	1	0.958904	0.954545	0.976415	0.994413	0.988417
4	2	46	0.975385	1	0.972603	0.939394	0.976415	0.994413	0.992278
4	2	47	0.984615	1	0.986301	0.954545	0.976415	1	1
4	2	48	0.950769	1	0.993151	0.772727	0.943396	0.977654	1
4	2	49	0.947692	1	0.917808	0.924242	0.929245	1	0.992278
4	2	50	0.975385	1	0.952055	0.984848	0.985849	0.994413	0.984556
4	2	51	0.969231	1	0.958904	0.939394	0.976415	1	0.980695
4	2	52	0.984615	1	0.979452	0.969697	0.976415	1	1
4	2	53	0.969231	1	0.945205	0.969697	0.962264	1	0.992278
4	2	54	0.96	0.982301	0.952055	0.939394	0.962264	0.988827	0.988417
4	2	55	0.984615	1	0.979452	0.969697	0.981132	1	0.996139
4	2	56	0.969231	1	0.972603	0.909091	0.981132	0.98324	0.988417
4	2	57	0.972308	1	0.972603	0.924242	0.976415	0.988827	0.992278
4	2	58	0.966154	1	0.952055	0.939394	0.971698	0.994413	0.984556
4	2	59	0.981538	1	0.979452	0.954545	0.981132	0.994413	0.996139
4	2	60	0.972308	0.99115	0.945205	1	0.981132	1	0.980695
4	2	61	0.963077	1	0.945205	0.939394	0.95283	1	0.992278
4	2	62	0.984615	1	0.986301	0.954545	0.985849	0.994413	0.996139
4	2	63	0.975385	0.99115	0.979452	0.939394	0.981132	0.98324	0.996139
4	2	64	0.969231	0.99115	0.945205	0.984848	0.981132	1	0.976834
4	2	65	0.969231	0.99115	0.965753	0.939394	0.981132	0.977654	0.992278
4	2	66	0.984615	0.99115	0.979452	0.984848	0.985849	1	0.992278
4	2	67	0.969231	0.973451	0.993151	0.909091	0.981132	0.98324	0.988417
4	2	68	0.963077	0.99115	0.952055	0.939394	0.962264	0.994413	0.988417
4	2	69	0.963077	1	0.924658	0.984848	0.948113	1	0.996139
4	2	70	0.993846	1	1	0.969697	0.995283	0.994413	1
4	2	71	0.938462	1	0.90411	0.909091	0.915094	1	0.992278
4	2	72	0.947692	0.99115	0.917808	0.939394	0.957547	0.988827	0.976834
4	2	73	0.963077	1	0.931507	0.969697	0.948113	0.994413	1
4	2	74	0.978462	1	0.986301	0.924242	0.976415	0.988827	1
4	2	75	0.966154	1	0.945205	0.954545	0.95283	1	0.996139
4	2	76	0.966154	1	0.965753	0.909091	0.971698	0.988827	0.988417
4	2	77	0.969231	1	0.952055	0.954545	0.971698	1	0.984556
4	2	78	0.981538	1	0.972603	0.969697	0.990566	1	0.984556
4	2	79	0.950769	1	0.917808	0.939394	0.948113	0.988827	0.988417
4	2	80	0.963077	1	0.965753	0.893939	0.95283	0.988827	1
4	2	81	0.978462	1	0.972603	0.954545	0.976415	1	0.992278
4	2	82	0.975385	1	0.986301	0.909091	0.966981	1	0.996139
4	2	83	0.972308	1	0.972603	0.924242	0.966981	0.988827	1
4	2	84	0.975385	1	0.965753	0.954545	0.962264	1	1
4	2	85	0.956923	1	0.931507	0.939394	0.933962	1	1
4	2	86	0.96	1	0.945205	0.924242	0.971698	0.98324	0.984556
4	2	87	0.950769	1	0.931507	0.909091	0.938679	0.994413	0.992278
4	2	88	0.978462	1	0.965753	0.969697	0.976415	1	0.992278
4	2	89	0.981538	0.99115	0.972603	0.984848	0.990566	1	0.984556
4	2	90	0.975385	1	0.945205	1	0.976415	1	0.988417
4	2	91	0.975385	1	0.972603	0.939394	0.971698	0.994413	0.996139
4	2	92	0.963077	1	0.945205	0.939394	0.962264	0.994413	0.988417
4	2	93	0.981538	1	0.986301	0.939394	0.985849	0.988827	0.996139
4	2	94	0.966154	1	0.965753	0.909091	0.971698	0.98324	0.992278
4	2	95	0.966154	0.99115	0.952055	0.954545	0.971698	1	0.980695
4	2	96	0.969231	1	0.958904	0.939394	0.966981	0.994413	0.992278
4	2	97	0.972308	1	0.965753	0.939394	0.966981	0.994413	0.996139
4	2	98	0.969231	1	0.952055	0.954545	0.962264	1	0.992278
4	2	99	0.966154	1	0.952055	0.939394	0.966981	0.994413	0.988417
4	2	100	0.941538	1	0.90411	0.924242	0.924528	1	0.988417
4	2	101	0.975385	1	0.958904	0.969697	0.981132	1	0.984556
4	2	102	0.972308	1	0.972603	0.924242	0.976415	0.994413	0.988417
4	2	103	0.975385	1	0.958904	0.969697	0.971698	1	0.992278
4	2	104	0.966154	1	0.972603	0.893939	0.966981	0.98324	0.996139
4	2	105	0.987692	0.99115	0.986301	0.984848	0.995283	0.994413	0.992278
4	2	106	0.956923	1	0.910959	0.984848	0.948113	1	0.988417
4	2	107	0.969231	0.99115	0.945205	0.984848	0.966981	1	0.988417
4	2	108	0.981538	1	0.993151	0.924242	0.981132	0.988827	1
4	2	109	0.969231	1	0.972603	0.909091	0.966981	0.98324	1
4	2	110	0.990769	1	0.986301	0.984848	0.990566	1	0.996139
4	2	111	0.972308	1	0.958904	0.954545	0.971698	1	0.988417
4	2	112	0.969231	1	0.972603	0.909091	0.966981	0.994413	0.992278
4	2	113	0.956923	1	0.931507	0.939394	0.95283	1	0.984556
4	2	114	0.975385	1	0.958904	0.969697	0.966981	1	0.996139
4	2	115	0.969231	1	0.993151	0.863636	0.976415	0.977654	0.996139
4	2	116	0.978462	1	0.979452	0.939394	0.985849	0.994413	0.988417
4	2	117	0.975385	1	0.979452	0.924242	0.971698	0.994413	0.996139
4	2	118	0.969231	1	0.945205	0.969697	0.976415	1	0.980695
4	2	119	0.950769	1	0.910959	0.954545	0.943396	1	0.984556
4	2	120	0.966154	1	0.938356	0.969697	0.962264	1	0.988417
4	2	121	0.956923	1	0.924658	0.954545	0.95283	0.994413	0.988417
4	2	122	0.990769	1	0.986301	0.984848	0.995283	1	0.992278
4	2	123	0.981538	1	0.979452	0.954545	0.976415	0.994413	1
4	2	124	0.972308	1	0.965753	0.939394	0.966981	0.994413	0.996139
4	2	125	0.935385	1	0.876712	0.954545	0.915094	1	0.988417
4	2	126	0.969231	0.99115	0.986301	0.893939	0.966981	0.988827	0.996139
4	2	127	0.947692	1	0.958904	0.833333	0.95283	0.98324	0.984556
4	2	128	0.978462	1	0.958904	0.984848	0.966981	1	1
4	2	129	0.975385	0.982301	0.972603	0.969697	0.976415	1	0.988417
4	2	130	0.966154	1	0.965753	0.909091	0.957547	0.988827	1
4	2	131	0.978462	1	0.972603	0.954545	0.971698	1	0.996139
4	2	132	0.981538	1	0.986301	0.939394	0.976415	1	0.996139
4	2	133	0.969231	1	0.952055	0.954545	0.981132	0.994413	0.980695
4	2	134	0.969231	1	0.952055	0.954545	0.957547	1	0.996139
4	2	135	0.978462	0.99115	0.965753	0.984848	0.981132	0.994413	0.992278
4	2	136	0.981538	1	0.979452	0.954545	0.976415	0.994413	1
4	2	137	0.978462	1	0.972603	0.954545	0.981132	1	0.988417
4	2	138	0.975385	1	0.958904	0.969697	0.976415	1	0.988417
4	2	139	0.972308	1	0.972603	0.924242	0.966981	0.988827	1
4	2	140	0.950769	1	0.958904	0.848485	0.95283	0.977654	0.992278
4	2	141	0.956923	1	0.931507	0.939394	0.943396	1	0.992278
4	2	142	0.972308	0.982301	0.952055	1	0.971698	1	0.988417
4	2	143	0.972308	0.99115	0.965753	0.954545	0.971698	1	0.988417
4	2	144	0.96	1	0.952055	0.909091	0.943396	1	0.996139
4	2	145	0.966154	1	0.938356	0.969697	0.966981	1	0.984556
4	2	146	0.990769	1	0.993151	0.969697	0.990566	1	0.996139
4	2	147	0.981538	1	0.979452	0.954545	0.976415	1	0.996139
4	2	148	0.975385	1	0.958904	0.969697	0.971698	1	0.992278
4	2	149	0.978462	1	0.972603	0.954545	0.981132	1	0.988417
4	2	150	0.993846	1	0.993151	0.984848	0.990566	1	1
4	2	151	0.969231	1	0.972603	0.909091	0.957547	0.994413	1
4	2	152	0.969231	1	0.958904	0.939394	0.981132	0.98324	0.988417
4	2	153	0.950769	1	0.938356	0.893939	0.948113	0.988827	0.988417
4	2	154	0.966154	0.938053	0.993151	0.954545	0.990566	0.988827	0.972973
4	2	155	0.969231	1	0.965753	0.924242	0.976415	0.98324	0.992278
4	2	156	0.981538	1	0.972603	0.969697	0.985849	1	0.988417
4	2	157	0.969231	1	0.958904	0.939394	0.966981	0.994413	0.992278
4	2	158	0.963077	1	0.945205	0.939394	0.966981	1	0.980695
4	2	159	0.984615	0.973451	0.993151	0.984848	0.990566	1	0.988417
4	2	160	0.972308	1	0.952055	0.969697	0.971698	1	0.988417
4	2	161	0.972308	1	0.965753	0.939394	0.966981	1	0.992278
4	2	162	0.984615	1	0.979452	0.969697	0.985849	1	0.992278
4	2	163	0.956923	1	0.972603	0.848485	0.933962	1	1
4	2	164	0.981538	1	0.979452	0.954545	0.981132	1	0.992278
4	2	165	0.990769	1	0.986301	0.984848	0.995283	1	0.992278
4	2	166	0.969231	0.982301	0.965753	0.954545	0.981132	0.994413	0.980695
4	2	167	0.969231	1	0.945205	0.969697	0.962264	1	0.992278
4	2	168	0.990769	1	0.986301	0.984848	0.990566	1	0.996139
4	2	169	0.947692	0.982301	0.917808	0.954545	0.938679	0.994413	0.988417
4	2	170	0.993846	1	0.986301	1	1	1	0.992278
4	2	171	0.950769	1	0.938356	0.893939	0.95283	0.98324	0.988417
4	2	172	0.981538	1	0.972603	0.969697	0.981132	1	0.992278
4	2	173	0.966154	1	0.945205	0.954545	0.95283	1	0.996139
4	2	174	0.966154	1	0.986301	0.863636	0.962264	0.98324	1
4	2	175	0.987692	1	0.993151	0.954545	0.990566	0.994413	0.996139
4	2	176	0.975385	1	0.965753	0.954545	0.966981	1	0.996139
4	2	177	0.966154	1	0.945205	0.954545	0.95283	1	0.996139
4	2	178	0.969231	1	0.952055	0.954545	0.966981	1	0.988417
4	2	179	0.963077	1	0.958904	0.909091	0.966981	0.98324	0.992278
4	2	180	0.981538	1	0.979452	0.954545	0.985849	0.994413	0.992278
4	2	181	0.972308	1	0.965753	0.939394	0.976415	0.988827	0.992278
4	2	182	0.969231	1	0.945205	0.969697	0.971698	1	0.984556
4	2	183	0.966154	1	0.952055	0.939394	0.962264	1	0.988417
4	2	184	0.969231	1	0.965753	0.924242	0.957547	1	0.996139
4	2	185	0.966154	1	0.952055	0.939394	0.966981	1	0.984556
4	2	186	0.966154	1	0.965753	0.909091	0.976415	0.988827	0.984556
4	2	187	0.978462	1	0.958904	0.984848	0.981132	1	0.988417
4	2	188	0.953846	1	0.917808	0.954545	0.985849	1	0.953668
4	2	189	0.972308	1	0.965753	0.939394	0.976415	0.994413	0.988417
4	2	190	0.966154	1	0.952055	0.939394	0.95283	1	0.996139
4	2	191	0.969231	1	0.938356	0.984848	0.962264	0.994413	0.996139
4	2	192	0.947692	1	0.910959	0.939394	0.943396	1	0.980695
4	2	193	0.969231	1	0.945205	0.969697	0.962264	0.994413	0.996139
4	2	194	0.947692	1	0.90411	0.954545	0.938679	1	0.984556
4	2	195	0.975385	1	0.952055	0.984848	0.971698	1	0.992278
4	2	196	0.975385	1	0.952055	0.984848	0.966981	1	0.996139
4	2	197	0.972308	1	0.965753	0.939394	0.971698	1	0.988417
4	2	198	0.969231	1	0.952055	0.954545	0.962264	1	0.992278
4	2	199	0.984615	1	0.986301	0.954545	0.985849	0.994413	0.996139
4	2	200	0.978462	1	0.979452	0.939394	0.971698	0.994413	1
