# Supplementary material for: The use of a genomic relationship matrix for breed assignment of cattle breeds: comparison and combination with a machine learning method
Source: J Anim Sci. 2023 May 23;101:skad172. doi: 10.1093/jas/skad172 (PMC10276639; doi:10.1093/jas/skad172)
Supplement: skad172_suppl_Supplementary_Table_S11 [file skad172_suppl_supplementary_table_s11.xlsx]

## Sheet: Sheet1
Methodology	Reference set	Repetition	Training time, s	Validation time, s	Total time, s
1	1	1	3078.06	17.248	3095.31
1	1	2	3417.76	16.4116	3434.17
1	1	3	3218.34	17.4019	3235.74
1	1	4	3255.5	17.4406	3272.94
1	1	5	2979.54	14.2575	2993.8
1	1	6	2594.77	14.3542	2609.13
1	1	7	2747.89	14.0348	2761.93
1	1	8	2686.59	15.0352	2701.62
1	1	9	3016.91	16.1935	3033.1
1	1	10	2988.17	15.2605	3003.43
1	1	11	3006.31	15.6096	3021.92
1	1	12	3062.59	16.3727	3078.96
1	1	13	3042.35	16.3321	3058.69
1	1	14	3131.12	16.9301	3148.05
1	1	15	3057.87	15.7984	3073.67
1	1	16	3208.99	14.6792	3223.67
1	1	17	3041.41	15.8698	3057.28
1	1	18	2793.24	14.729	2807.97
1	1	19	2864.48	14.7444	2879.22
1	1	20	2918.22	14.7684	2932.99
1	1	21	2788.75	14.7194	2803.47
1	1	22	3062.29	13.29	3075.58
1	1	23	2691.28	13.6009	2704.89
1	1	24	2771.94	14.4613	2786.41
1	1	25	3223.41	16.0062	3239.42
1	1	26	3125.49	13.1417	3138.63
1	1	27	3096.02	13.25	3109.27
1	1	28	2546.81	13.4906	2560.3
1	1	29	2593.61	12.9545	2606.56
1	1	30	2663.16	12.9497	2676.11
1	1	31	2879.63	13.2315	2892.86
1	1	32	3270.46	13.5273	3283.99
1	1	33	2478.74	13.5509	2492.29
1	1	34	2734.39	13.4712	2747.86
1	1	35	2810.17	13.4999	2823.67
1	1	36	2579.32	13.7012	2593.03
1	1	37	2629.88	13.3584	2643.24
1	1	38	2670.66	12.3643	2683.02
1	1	39	2470.88	12.4257	2483.3
1	1	40	2393.12	12.2343	2405.36
1	1	41	2313.63	12.4566	2326.09
1	1	42	2438.29	12.558	2450.84
1	1	43	2476.96	12.2526	2489.22
1	1	44	2421.3	12.4292	2433.73
1	1	45	2342.81	12.4677	2355.28
1	1	46	2463.71	12.1524	2475.86
1	1	47	2306.08	12.4107	2318.5
1	1	48	2427.37	12.7076	2440.07
1	1	49	2500.31	12.6297	2512.94
1	1	50	2439.54	12.158	2451.7
1	1	51	2266.87	12.3082	2279.18
1	1	52	2372.11	12.466	2384.58
1	1	53	2625.24	12.3385	2637.58
1	1	54	2486.62	12.2848	2498.91
1	1	55	2306.21	12.4135	2318.62
1	1	56	2281.5	12.3767	2293.88
1	1	57	2389.85	12.4006	2402.25
1	1	58	2447.63	12.4045	2460.03
1	1	59	2323.86	12.1907	2336.05
1	1	60	2272.76	12.4271	2285.19
1	1	61	2386.37	12.1254	2398.49
1	1	62	2536.3	12.3862	2548.69
1	1	63	2349.21	12.5029	2361.71
1	1	64	2312.98	12.2303	2325.21
1	1	65	2371.58	12.0967	2383.68
1	1	66	2398.2	12.0982	2410.3
1	1	67	2257.29	12.509	2269.8
1	1	68	2399.75	12.1969	2411.94
1	1	69	2296.47	12.3287	2308.8
1	1	70	2324.84	12.3893	2337.23
1	1	71	2413.85	12.589	2426.44
1	1	72	2476.38	12.4199	2488.8
1	1	73	2268.64	12.2092	2280.85
1	1	74	2434.22	12.3538	2446.57
1	1	75	2332.6	12.1125	2344.71
1	1	76	2327.35	12.3159	2339.67
1	1	77	2738.3	12.04	2750.34
1	1	78	2373.1	12.0756	2385.18
1	1	79	2664.32	12.499	2676.82
1	1	80	2516.04	12.2507	2528.29
1	1	81	2315.67	12.1341	2327.81
1	1	82	2451.41	12.387	2463.79
1	1	83	2398.39	12.3737	2410.76
1	1	84	2313.07	12.1276	2325.2
1	1	85	2481.83	12.2012	2494.03
1	1	86	2287.74	12.5041	2300.24
1	1	87	2387.69	12.1557	2399.84
1	1	88	2207.2	12.2633	2219.47
1	1	89	2395.58	12.1261	2407.71
1	1	90	2568.83	12.6293	2581.46
1	1	91	2451.27	12.7005	2463.97
1	1	92	2338.23	12.4039	2350.64
1	1	93	2625.08	12.1868	2637.27
1	1	94	2352.87	12.1937	2365.06
1	1	95	2375.29	12.2301	2387.52
1	1	96	2345.38	12.2777	2357.66
1	1	97	2507.95	12.2559	2520.21
1	1	98	2443.06	12.1904	2455.25
1	1	99	2323.33	12.4878	2335.82
1	1	100	2325.06	12.3654	2337.43
1	1	101	2263.15	12.2818	2275.43
1	1	102	2414.29	12.1793	2426.46
1	1	103	2448.2	12.4056	2460.61
1	1	104	2446.15	12.4953	2458.65
1	1	105	2323.05	12.3455	2335.4
1	1	106	2507.24	12.196	2519.44
1	1	107	2537.23	12.2122	2549.44
1	1	108	2446.75	12.3395	2459.09
1	1	109	2190.77	12.4304	2203.2
1	1	110	2536.8	12.2488	2549.04
1	1	111	2273.81	12.3553	2286.16
1	1	112	2300.51	12.1717	2312.68
1	1	113	3069.88	16.766	3086.65
1	1	114	3060.58	16.5151	3077.1
1	1	115	3203.33	16.1927	3219.53
1	1	116	3279.56	16.1653	3295.73
1	1	117	5278.25	32.6434	5310.9
1	1	118	7637.86	32.7319	7670.59
1	1	119	7284.69	34.824	7319.52
1	1	120	4151.44	16.7842	4168.23
1	1	121	3246.56	20.1929	3266.75
1	1	122	3244.91	16.7234	3261.64
1	1	123	2951.56	16.2615	2967.82
1	1	124	2963.26	16.2285	2979.49
1	1	125	3201.22	16.3593	3217.58
1	1	126	3069.05	17.0898	3086.14
1	1	127	3110.64	16.8921	3127.54
1	1	128	3004.29	16.5432	3020.84
1	1	129	3140.46	17.2766	3157.74
1	1	130	3145.63	16.7495	3162.38
1	1	131	3105.66	16.8037	3122.46
1	1	132	3107.5	16.7945	3124.29
1	1	133	3266.48	16.1321	3282.62
1	1	134	2937.84	16.429	2954.27
1	1	135	3130.16	16.2291	3146.39
1	1	136	3119.8	16.5423	3136.34
1	1	137	3242.68	17.5748	3260.26
1	1	138	3389.07	16.4501	3405.52
1	1	139	3476.04	16.8716	3492.92
1	1	140	3208.06	16.3342	3224.39
1	1	141	3246.13	16.7879	3262.92
1	1	142	3486.29	16.906	3503.2
1	1	143	3157.8	16.9236	3174.73
1	1	144	3172.13	16.8333	3188.96
1	1	145	2980.36	16.5364	2996.9
1	1	146	3237.31	16.7545	3254.07
1	1	147	3170.44	17.1945	3187.63
1	1	148	3298.24	16.8824	3315.12
1	1	149	3194.25	16.4701	3210.72
1	1	150	3065.94	16.4046	3082.34
1	1	151	3130.2	16.191	3146.39
1	1	152	3180.42	16.5455	3196.96
1	1	153	3012.93	16.7346	3029.66
1	1	154	3353.82	16.5345	3370.36
1	1	155	3949.6	16.7644	3966.36
1	1	156	3350.1	16.5805	3366.68
1	1	157	3090.31	17.5021	3107.81
1	1	158	3210.46	16.9387	3227.4
1	1	159	2906.11	16.4928	2922.61
1	1	160	3221.89	16.9272	3238.82
1	1	161	3002.85	16.476	3019.32
1	1	162	3086.05	16.7211	3102.77
1	1	163	3118.8	16.831	3135.63
1	1	164	3014.59	17.5044	3032.1
1	1	165	3160.83	16.3274	3177.16
1	1	166	3457.37	19.0509	3476.42
1	1	167	3353.62	16.7354	3370.35
1	1	168	3039.43	16.7269	3056.16
1	1	169	3320.62	16.7501	3337.37
1	1	170	3060.84	16.3349	3077.18
1	1	171	2886.83	16.2271	2903.06
1	1	172	3002.42	16.7381	3019.16
1	1	173	3152.52	16.9552	3169.47
1	1	174	3153.15	16.791	3169.95
1	1	175	3068.16	16.2203	3084.38
1	1	176	3196.11	16.6886	3212.8
1	1	177	3072.08	16.9952	3089.07
1	1	178	3167.79	17.1996	3184.98
1	1	179	3162.91	16.6962	3179.6
1	1	180	3268.76	16.1284	3284.89
1	1	181	2966.2	16.2339	2982.43
1	1	182	3081.69	16.3029	3097.99
1	1	183	3215.38	16.5953	3231.97
1	1	184	3098.78	16.9881	3115.77
1	1	185	3281.12	16.2105	3297.33
1	1	186	3319.59	17.1086	3336.7
1	1	187	3363.73	16.1963	3379.93
1	1	188	2998.78	16.5006	3015.28
1	1	189	2859.22	16.852	2876.07
1	1	190	3155.22	17.0437	3172.26
1	1	191	3216.19	16.4599	3232.65
1	1	192	3133.69	16.5152	3150.2
1	1	193	3432.65	17.2645	3449.91
1	1	194	2954.65	16.2386	2970.89
1	1	195	3164.36	16.3671	3180.73
1	1	196	3300.54	17.186	3317.73
1	1	197	3256.91	17.3629	3274.28
1	1	198	3079.03	17.0252	3096.05
1	1	199	3147.28	16.9785	3164.26
1	1	200	2823.16	16.0482	2839.21
1	2	1	1779.11	16.6854	1795.8
1	2	2	1766.97	16.0855	1783.05
1	2	3	1817.38	16.7473	1834.13
1	2	4	1815.98	16.3324	1832.32
1	2	5	1778.62	16.0575	1794.67
1	2	6	1752.13	16.493	1768.63
1	2	7	1773.73	16.4932	1790.22
1	2	8	1754.16	16.4838	1770.64
1	2	9	1823.26	16.0661	1839.32
1	2	10	1848.21	15.8809	1864.09
1	2	11	1688.23	16.0864	1704.32
1	2	12	1793.49	16.5877	1810.08
1	2	13	1818.84	16.5329	1835.37
1	2	14	1790.68	16.5671	1807.24
1	2	15	1741.81	16.7901	1758.6
1	2	16	1949.33	16.5688	1965.9
1	2	17	1772.6	16.9776	1789.58
1	2	18	1822.7	16.3024	1839.01
1	2	19	1835.97	15.9391	1851.9
1	2	20	1754.51	16.8082	1771.32
1	2	21	1771.15	16.6074	1787.76
1	2	22	1823	16.5332	1839.54
1	2	23	1701.08	16.5779	1717.66
1	2	24	1770.25	16.3721	1786.62
1	2	25	1725.06	16.1687	1741.23
1	2	26	1875.22	16.2018	1891.42
1	2	27	1775.15	16.1113	1791.26
1	2	28	1837.2	16.2278	1853.43
1	2	29	1849.79	16.1682	1865.96
1	2	30	1764.33	16.4293	1780.76
1	2	31	1762.75	16.549	1779.3
1	2	32	1826.54	16.4261	1842.97
1	2	33	1745.16	16.0642	1761.22
1	2	34	1768.64	16.239	1784.88
1	2	35	1802	16.43	1818.43
1	2	36	1749.17	16.5053	1765.67
1	2	37	1804.99	16.7305	1821.72
1	2	38	1749.05	16.5322	1765.59
1	2	39	1769.46	15.9637	1785.43
1	2	40	1834.22	16.2454	1850.46
1	2	41	1822.28	16.0396	1838.32
1	2	42	1820.18	16.6838	1836.86
1	2	43	1825.88	16.6493	1842.52
1	2	44	1782.53	16.0068	1798.54
1	2	45	1805.91	15.953	1821.86
1	2	46	1740.33	16.4406	1756.77
1	2	47	1710.72	16.6404	1727.36
1	2	48	1836.85	16.7216	1853.57
1	2	49	1839.5	16.389	1855.89
1	2	50	1760.2	16.6842	1776.89
1	2	51	1859.48	16.7779	1876.26
1	2	52	1812.75	16.1231	1828.87
1	2	53	1750.6	16.694	1767.29
1	2	54	1780.43	16.2696	1796.7
1	2	55	1761.03	17.0208	1778.05
1	2	56	2060.98	16.8231	2077.8
1	2	57	1846.92	16.7513	1863.67
1	2	58	1899.18	16.7942	1915.97
1	2	59	1746.44	16.7412	1763.18
1	2	60	1727.55	16.1932	1743.74
1	2	61	1797.63	16.51	1814.14
1	2	62	1742.19	16.6085	1758.8
1	2	63	1836.76	16.3221	1853.08
1	2	64	1793.17	16.5082	1809.68
1	2	65	1774.3	15.934	1790.24
1	2	66	1834.03	17.1995	1851.23
1	2	67	1779.06	16.1892	1795.25
1	2	68	1824.45	16.0612	1840.51
1	2	69	1753.42	16.2068	1769.62
1	2	70	2063.59	16.8904	2080.48
1	2	71	1832.74	16.566	1849.3
1	2	72	1744.18	16.3783	1760.56
1	2	73	1731.58	16.5802	1748.16
1	2	74	1774.01	16.662	1790.68
1	2	75	1754.26	16.3455	1770.61
1	2	76	1775.99	16.7865	1792.78
1	2	77	1767.36	16.6525	1784.01
1	2	78	1813.78	16.7259	1830.51
1	2	79	1778.68	16.0301	1794.71
1	2	80	1866.86	16.1535	1883.02
1	2	81	1679.58	16.4553	1696.04
1	2	82	1870.58	16.1222	1886.7
1	2	83	1755.06	16.7548	1771.82
1	2	84	1754.3	16.5673	1770.87
1	2	85	1725.02	16.6343	1741.65
1	2	86	1789.55	16.305	1805.85
1	2	87	1811.59	16.5196	1828.11
1	2	88	1835.67	16.6445	1852.32
1	2	89	1678.35	16.6602	1695.01
1	2	90	1776.87	16.2238	1793.1
1	2	91	1751.31	16.3565	1767.67
1	2	92	1780.42	16.5139	1796.93
1	2	93	1866.99	16.6451	1883.64
1	2	94	1760.15	16.1313	1776.28
1	2	95	1862.57	17.1521	1879.72
1	2	96	1773.6	16.5115	1790.11
1	2	97	1758.54	17.0979	1775.64
1	2	98	1816.36	16.421	1832.78
1	2	99	1798.03	16.5974	1814.62
1	2	100	1760.71	16.5556	1777.26
1	2	101	1723.65	17.0309	1740.68
1	2	102	1778.3	16.3408	1794.64
1	2	103	1890.48	16.2307	1906.71
1	2	104	1768.75	16.1163	1784.87
1	2	105	1809.25	16.5163	1825.77
1	2	106	1761.21	16.2422	1777.45
1	2	107	1676.98	16.2003	1693.18
1	2	108	1734.81	16.0043	1750.82
1	2	109	1740.24	16.7238	1756.96
1	2	110	1801.26	16.0167	1817.28
1	2	111	1760.27	16.3551	1776.62
1	2	112	1812.77	16.9504	1829.72
1	2	113	1828.87	16.0369	1844.91
1	2	114	1716.3	16.5044	1732.81
1	2	115	1816.88	16.3545	1833.23
1	2	116	1755.9	16.8681	1772.76
1	2	117	1788.95	16.7058	1805.66
1	2	118	1795.88	16.2024	1812.09
1	2	119	1734.99	16.5264	1751.52
1	2	120	1769.17	16.5402	1785.71
1	2	121	1796.79	16.6155	1813.41
1	2	122	1762.2	16.6564	1778.86
1	2	123	1803.64	16.2291	1819.87
1	2	124	1717.15	16.3729	1733.52
1	2	125	1780.76	15.965	1796.72
1	2	126	1798.35	16.298	1814.65
1	2	127	1697.72	16.7406	1714.46
1	2	128	1690.01	16.5686	1706.57
1	2	129	1812.98	16.3672	1829.34
1	2	130	1749.92	16.3608	1766.28
1	2	131	1730.37	16.405	1746.78
1	2	132	1834.09	16.053	1850.14
1	2	133	1786.54	16.3413	1802.89
1	2	134	1768.51	16.2777	1784.79
1	2	135	1779.88	16.9852	1796.86
1	2	136	1788.04	16.9839	1805.03
1	2	137	1781.83	16.2678	1798.1
1	2	138	1816.28	16.3252	1832.6
1	2	139	1803.17	16.6327	1819.81
1	2	140	1807.8	16.121	1823.92
1	2	141	1819.46	16.6663	1836.13
1	2	142	1775.66	16.8167	1792.47
1	2	143	1756.22	16.4341	1772.65
1	2	144	1756.85	15.8771	1772.73
1	2	145	1718.09	16.5179	1734.61
1	2	146	1729.47	16.1817	1745.65
1	2	147	1778.9	16.1124	1795.01
1	2	148	1820.28	16.3509	1836.64
1	2	149	1743.94	16.4769	1760.42
1	2	150	1801.96	16.5874	1818.55
1	2	151	1779.02	15.9948	1795.02
1	2	152	1772.87	16.5207	1789.39
1	2	153	1809.01	16.8351	1825.85
1	2	154	1773.04	16.0998	1789.14
1	2	155	1756.95	16.5954	1773.55
1	2	156	1704.65	16.1805	1720.83
1	2	157	1797.35	15.9032	1813.26
1	2	158	1791.75	16.6403	1808.39
1	2	159	1701.08	16.1842	1717.26
1	2	160	1737.93	15.9276	1753.86
1	2	161	1848.37	16.0527	1864.42
1	2	162	1833.28	16.0838	1849.37
1	2	163	1826.77	16.3046	1843.08
1	2	164	1816.23	16.141	1832.37
1	2	165	1869.91	16.05	1885.96
1	2	166	1722.79	15.9674	1738.76
1	2	167	1798.24	16.3616	1814.6
1	2	168	1779.97	17.1142	1797.08
1	2	169	1777.16	16.2727	1793.43
1	2	170	1831.76	16.2915	1848.05
1	2	171	1737.48	16.781	1754.26
1	2	172	1840.9	16.3768	1857.28
1	2	173	1922.22	16.2767	1938.5
1	2	174	1775.43	17.0147	1792.44
1	2	175	1832.85	16.7379	1849.59
1	2	176	1745.09	16.2592	1761.35
1	2	177	1745.75	15.9783	1761.73
1	2	178	1755.74	16.0003	1771.74
1	2	179	1721.6	16.2719	1737.87
1	2	180	1781.25	16.457	1797.71
1	2	181	1750.93	16.4858	1767.41
1	2	182	1769.16	15.9155	1785.08
1	2	183	1799.08	16.3048	1815.38
1	2	184	1745.53	16.587	1762.12
1	2	185	1750.39	16.3306	1766.72
1	2	186	1790.98	16.2185	1807.2
1	2	187	1804.58	16.2042	1820.78
1	2	188	1792.24	16.6795	1808.92
1	2	189	1782.61	16.0654	1798.67
1	2	190	1817.81	15.9771	1833.79
1	2	191	1840.68	16.6527	1857.33
1	2	192	1819.83	16.515	1836.34
1	2	193	1769.59	15.8728	1785.46
1	2	194	1730.26	16.0337	1746.3
1	2	195	1746.99	16.0901	1763.08
1	2	196	1764.78	16.7011	1781.48
1	2	197	1760.99	16.0576	1777.05
1	2	198	1804.9	16.8764	1821.78
1	2	199	1891.88	16.2608	1908.14
1	2	200	1783.7	15.902	1799.61
2	1	1			6.83979
2	1	2			7.44786
2	1	3			6.97673
2	1	4			6.22957
2	1	5			6.54012
2	1	6			6.18342
2	1	7			6.33273
2	1	8			7.06673
2	1	9			6.72646
2	1	10			6.52859
2	1	11			6.31968
2	1	12			6.47651
2	1	13			6.81525
2	1	14			6.45844
2	1	15			6.48442
2	1	16			6.45944
2	1	17			6.11854
2	1	18			7.51672
2	1	19			6.58717
2	1	20			6.55584
2	1	21			6.82717
2	1	22			6.31572
2	1	23			6.40137
2	1	24			6.62774
2	1	25			6.14316
2	1	26			5.92866
2	1	27			5.77216
2	1	28			6.69302
2	1	29			6.62812
2	1	30			6.17924
2	1	31			6.26013
2	1	32			6.90523
2	1	33			6.50173
2	1	34			6.84464
2	1	35			6.54136
2	1	36			6.82673
2	1	37			6.50802
2	1	38			6.7117
2	1	39			7.09798
2	1	40			7.43294
2	1	41			6.86816
2	1	42			6.24295
2	1	43			7.38603
2	1	44			6.58773
2	1	45			6.84539
2	1	46			7.21626
2	1	47			6.30148
2	1	48			6.97208
2	1	49			6.47024
2	1	50			6.92773
2	1	51			7.19865
2	1	52			6.88123
2	1	53			7.63776
2	1	54			6.51547
2	1	55			7.18764
2	1	56			6.82158
2	1	57			6.29158
2	1	58			7.14084
2	1	59			6.97962
2	1	60			7.49916
2	1	61			7.2242
2	1	62			8.00415
2	1	63			7.05742
2	1	64			7.29177
2	1	65			6.42689
2	1	66			6.35509
2	1	67			6.55687
2	1	68			6.22273
2	1	69			6.25235
2	1	70			6.18892
2	1	71			6.86546
2	1	72			6.34033
2	1	73			6.56836
2	1	74			6.15414
2	1	75			6.88132
2	1	76			6.90948
2	1	77			7.1889
2	1	78			7.23347
2	1	79			6.97405
2	1	80			6.65455
2	1	81			7.28984
2	1	82			7.0221
2	1	83			6.71496
2	1	84			6.52311
2	1	85			6.19518
2	1	86			6.36227
2	1	87			6.08292
2	1	88			6.2404
2	1	89			6.14129
2	1	90			6.64467
2	1	91			6.02631
2	1	92			6.58858
2	1	93			5.9391
2	1	94			6.615
2	1	95			6.21971
2	1	96			6.90401
2	1	97			6.54056
2	1	98			6.95124
2	1	99			6.96887
2	1	100			6.27968
2	1	101			6.69515
2	1	102			6.86975
2	1	103			7.04288
2	1	104			6.68908
2	1	105			6.92512
2	1	106			6.61165
2	1	107			7.05623
2	1	108			7.31419
2	1	109			6.82296
2	1	110			7.57251
2	1	111			7.85012
2	1	112			7.02035
2	1	113			7.07783
2	1	114			7.41536
2	1	115			7.50216
2	1	116			7.05527
2	1	117			6.95585
2	1	118			7.75167
2	1	119			6.52243
2	1	120			6.60832
2	1	121			6.57347
2	1	122			6.96302
2	1	123			7.65304
2	1	124			6.93791
2	1	125			7.20304
2	1	126			7.08664
2	1	127			8.07493
2	1	128			6.70882
2	1	129			7.06041
2	1	130			7.20154
2	1	131			6.76667
2	1	132			6.15123
2	1	133			7.5144
2	1	134			6.32297
2	1	135			6.53239
2	1	136			6.47432
2	1	137			7.01316
2	1	138			6.54577
2	1	139			6.60186
2	1	140			6.38471
2	1	141			6.60331
2	1	142			6.37535
2	1	143			7.0233
2	1	144			6.71523
2	1	145			6.4566
2	1	146			6.15571
2	1	147			5.94308
2	1	148			7.02467
2	1	149			6.93864
2	1	150			6.43957
2	1	151			6.72508
2	1	152			6.29497
2	1	153			6.47035
2	1	154			6.6305
2	1	155			6.32883
2	1	156			7.26468
2	1	157			6.59001
2	1	158			6.62767
2	1	159			6.55396
2	1	160			6.26171
2	1	161			6.14649
2	1	162			6.7872
2	1	163			6.94441
2	1	164			6.49981
2	1	165			6.49984
2	1	166			6.7627
2	1	167			7.15714
2	1	168			6.627
2	1	169			6.5799
2	1	170			6.74836
2	1	171			6.52697
2	1	172			7.10727
2	1	173			6.60269
2	1	174			6.21923
2	1	175			6.78148
2	1	176			6.43068
2	1	177			6.33648
2	1	178			7.03347
2	1	179			6.16188
2	1	180			6.48603
2	1	181			6.44102
2	1	182			7.55391
2	1	183			6.36345
2	1	184			6.70665
2	1	185			6.99053
2	1	186			6.52208
2	1	187			6.34091
2	1	188			6.4371
2	1	189			5.99804
2	1	190			6.38678
2	1	191			5.97477
2	1	192			6.18998
2	1	193			6.5668
2	1	194			5.83528
2	1	195			6.1461
2	1	196			6.00027
2	1	197			6.14707
2	1	198			5.70701
2	1	199			6.03743
2	1	200			5.8487
2	2	1			4.62402
2	2	2			4.30928
2	2	3			4.16018
2	2	4			4.67821
2	2	5			4.35856
2	2	6			4.16233
2	2	7			4.09435
2	2	8			3.97406
2	2	9			4.17536
2	2	10			4.27785
2	2	11			4.20867
2	2	12			4.09223
2	2	13			4.20236
2	2	14			4.00774
2	2	15			4.03448
2	2	16			3.97507
2	2	17			3.99322
2	2	18			4.17922
2	2	19			3.9158
2	2	20			4.39616
2	2	21			3.88236
2	2	22			4.21501
2	2	23			4.55119
2	2	24			3.96765
2	2	25			3.94881
2	2	26			4.40756
2	2	27			4.04152
2	2	28			4.20789
2	2	29			4.78138
2	2	30			4.02595
2	2	31			4.08456
2	2	32			4.21331
2	2	33			3.73523
2	2	34			3.95286
2	2	35			4.15992
2	2	36			3.80574
2	2	37			3.95585
2	2	38			3.72014
2	2	39			3.81818
2	2	40			4.31646
2	2	41			3.56772
2	2	42			4.09238
2	2	43			3.80246
2	2	44			4.3942
2	2	45			4.12185
2	2	46			4.56493
2	2	47			4.05838
2	2	48			3.80453
2	2	49			4.62688
2	2	50			3.92509
2	2	51			4.24416
2	2	52			4.06254
2	2	53			3.87082
2	2	54			4.46926
2	2	55			4.15067
2	2	56			4.04454
2	2	57			4.47426
2	2	58			4.59091
2	2	59			3.85257
2	2	60			4.2973
2	2	61			4.12158
2	2	62			3.93914
2	2	63			3.99906
2	2	64			3.84401
2	2	65			4.40155
2	2	66			4.45324
2	2	67			3.92878
2	2	68			4.37138
2	2	69			4.14068
2	2	70			4.41076
2	2	71			3.96304
2	2	72			4.06871
2	2	73			4.00549
2	2	74			4.48762
2	2	75			4.18279
2	2	76			4.2395
2	2	77			4.1119
2	2	78			4.29154
2	2	79			4.21851
2	2	80			4.01569
2	2	81			4.20957
2	2	82			4.16876
2	2	83			3.95068
2	2	84			4.40041
2	2	85			4.36809
2	2	86			4.53104
2	2	87			3.92385
2	2	88			4.04568
2	2	89			4.29091
2	2	90			4.67102
2	2	91			4.46505
2	2	92			4.05302
2	2	93			4.29602
2	2	94			4.94865
2	2	95			4.86862
2	2	96			3.99831
2	2	97			4.15848
2	2	98			4.09778
2	2	99			4.15964
2	2	100			3.97321
2	2	101			4.348
2	2	102			3.92801
2	2	103			4.22658
2	2	104			4.21696
2	2	105			3.96708
2	2	106			3.87724
2	2	107			4.08898
2	2	108			3.98881
2	2	109			3.73097
2	2	110			4.20025
2	2	111			4.26906
2	2	112			3.73474
2	2	113			4.47295
2	2	114			4.08269
2	2	115			4.07969
2	2	116			4.38398
2	2	117			4.68494
2	2	118			4.00152
2	2	119			4.4204
2	2	120			4.17514
2	2	121			3.995
2	2	122			4.39158
2	2	123			4.25885
2	2	124			3.92317
2	2	125			4.3182
2	2	126			4.03805
2	2	127			3.86715
2	2	128			3.8745
2	2	129			3.99815
2	2	130			4.05814
2	2	131			4.15311
2	2	132			3.74729
2	2	133			4.50725
2	2	134			3.89773
2	2	135			3.75516
2	2	136			3.94494
2	2	137			4.02924
2	2	138			3.86426
2	2	139			3.80174
2	2	140			4.30618
2	2	141			4.33645
2	2	142			3.91795
2	2	143			3.75902
2	2	144			3.8083
2	2	145			3.84945
2	2	146			4.00091
2	2	147			4.46859
2	2	148			4.3469
2	2	149			3.88218
2	2	150			4.52646
2	2	151			4.47196
2	2	152			3.92195
2	2	153			3.98234
2	2	154			4.29477
2	2	155			3.84568
2	2	156			4.33881
2	2	157			4.48083
2	2	158			4.24196
2	2	159			4.18577
2	2	160			3.96391
2	2	161			4.52436
2	2	162			4.5859
2	2	163			3.80017
2	2	164			4.42232
2	2	165			4.31884
2	2	166			4.39073
2	2	167			4.3028
2	2	168			4.20584
2	2	169			4.25571
2	2	170			4.51506
2	2	171			4.38315
2	2	172			4.85988
2	2	173			4.32273
2	2	174			4.0758
2	2	175			4.32873
2	2	176			4.44984
2	2	177			4.38391
2	2	178			4.48682
2	2	179			4.21335
2	2	180			4.86868
2	2	181			4.22017
2	2	182			4.56841
2	2	183			4.9509
2	2	184			4.41911
2	2	185			4.09027
2	2	186			3.99241
2	2	187			3.91943
2	2	188			4.13321
2	2	189			4.19645
2	2	190			4.49789
2	2	191			4.20284
2	2	192			4.41676
2	2	193			4.58924
2	2	194			4.24851
2	2	195			4.39873
2	2	196			4.49075
2	2	197			4.21929
2	2	198			3.84989
2	2	199			4.41803
2	2	200			4.48693
3	1	1			6.95235
3	1	2			7.09686
3	1	3			6.56115
3	1	4			6.26332
3	1	5			6.17865
3	1	6			6.10517
3	1	7			6.36904
3	1	8			6.61448
3	1	9			6.98171
3	1	10			6.60025
3	1	11			6.31991
3	1	12			6.46703
3	1	13			6.74797
3	1	14			6.42237
3	1	15			6.42564
3	1	16			6.74864
3	1	17			6.17272
3	1	18			7.09857
3	1	19			6.62467
3	1	20			6.51037
3	1	21			7.09047
3	1	22			6.3219
3	1	23			6.67239
3	1	24			6.5703
3	1	25			6.11127
3	1	26			5.94724
3	1	27			5.71531
3	1	28			6.51056
3	1	29			6.50804
3	1	30			6.17598
3	1	31			6.23836
3	1	32			7.12527
3	1	33			6.47038
3	1	34			6.80883
3	1	35			6.55443
3	1	36			6.98701
3	1	37			6.52674
3	1	38			6.7512
3	1	39			6.6411
3	1	40			7.63391
3	1	41			6.83273
3	1	42			6.41401
3	1	43			7.33886
3	1	44			6.55178
3	1	45			6.86649
3	1	46			7.16329
3	1	47			6.24572
3	1	48			6.985
3	1	49			6.42941
3	1	50			7.12238
3	1	51			7.21873
3	1	52			6.83255
3	1	53			7.84382
3	1	54			6.49743
3	1	55			7.1822
3	1	56			6.78092
3	1	57			6.32444
3	1	58			7.14538
3	1	59			6.84084
3	1	60			7.20211
3	1	61			7.25245
3	1	62			7.97681
3	1	63			6.69719
3	1	64			6.94092
3	1	65			6.41945
3	1	66			6.40382
3	1	67			6.65308
3	1	68			6.2062
3	1	69			6.2996
3	1	70			6.18369
3	1	71			6.49732
3	1	72			6.48643
3	1	73			6.49838
3	1	74			6.17624
3	1	75			6.84867
3	1	76			6.86279
3	1	77			6.73736
3	1	78			7.3198
3	1	79			6.94553
3	1	80			6.60671
3	1	81			6.86418
3	1	82			7.09159
3	1	83			6.93935
3	1	84			6.47591
3	1	85			6.3158
3	1	86			6.1595
3	1	87			6.05097
3	1	88			6.26286
3	1	89			6.10519
3	1	90			6.7429
3	1	91			6.03414
3	1	92			6.85448
3	1	93			5.93019
3	1	94			6.65069
3	1	95			6.18503
3	1	96			6.88036
3	1	97			6.3893
3	1	98			6.52046
3	1	99			6.92424
3	1	100			6.3175
3	1	101			6.64984
3	1	102			7.11612
3	1	103			7.08506
3	1	104			6.8138
3	1	105			6.46074
3	1	106			6.74814
3	1	107			7.03197
3	1	108			7.34312
3	1	109			7.09007
3	1	110			7.57486
3	1	111			7.80639
3	1	112			7.04655
3	1	113			7.17002
3	1	114			7.38
3	1	115			6.9622
3	1	116			7.08689
3	1	117			6.95334
3	1	118			7.92987
3	1	119			6.53158
3	1	120			6.56668
3	1	121			6.40459
3	1	122			7.13202
3	1	123			7.6067
3	1	124			6.96951
3	1	125			7.11416
3	1	126			6.88143
3	1	127			8.42488
3	1	128			6.70266
3	1	129			7.02453
3	1	130			7.01788
3	1	131			6.80283
3	1	132			6.11563
3	1	133			7.56052
3	1	134			6.43255
3	1	135			6.41802
3	1	136			6.48533
3	1	137			6.98217
3	1	138			6.86964
3	1	139			6.6306
3	1	140			6.3265
3	1	141			6.54137
3	1	142			6.43556
3	1	143			7.03601
3	1	144			6.68412
3	1	145			6.76144
3	1	146			6.13876
3	1	147			5.96681
3	1	148			7.11309
3	1	149			7.21346
3	1	150			6.46016
3	1	151			6.37536
3	1	152			6.21292
3	1	153			6.66642
3	1	154			6.68143
3	1	155			6.35745
3	1	156			7.27611
3	1	157			6.49942
3	1	158			6.87505
3	1	159			6.59599
3	1	160			6.29513
3	1	161			6.19142
3	1	162			6.76886
3	1	163			7.36378
3	1	164			6.54451
3	1	165			6.43379
3	1	166			6.61865
3	1	167			7.10945
3	1	168			6.56964
3	1	169			6.90165
3	1	170			6.79644
3	1	171			6.34917
3	1	172			7.50284
3	1	173			6.64632
3	1	174			6.25955
3	1	175			6.8381
3	1	176			6.38895
3	1	177			6.28843
3	1	178			6.96519
3	1	179			6.12576
3	1	180			6.4207
3	1	181			6.38638
3	1	182			6.98433
3	1	183			6.40907
3	1	184			6.65531
3	1	185			7.03081
3	1	186			6.57717
3	1	187			6.38162
3	1	188			6.46336
3	1	189			5.94566
3	1	190			6.68281
3	1	191			5.94141
3	1	192			6.21353
3	1	193			6.50587
3	1	194			5.876
3	1	195			6.19518
3	1	196			6.33351
3	1	197			6.18429
3	1	198			5.7553
3	1	199			5.95876
3	1	200			6.22249
3	2	1			4.58283
3	2	2			3.97652
3	2	3			4.13561
3	2	4			4.76621
3	2	5			4.34771
3	2	6			4.19286
3	2	7			4.25726
3	2	8			3.96186
3	2	9			4.15746
3	2	10			4.25345
3	2	11			4.2073
3	2	12			4.26484
3	2	13			4.18181
3	2	14			3.93984
3	2	15			4.30177
3	2	16			3.93455
3	2	17			3.92467
3	2	18			4.13574
3	2	19			3.94571
3	2	20			4.39698
3	2	21			3.85126
3	2	22			4.18668
3	2	23			4.50749
3	2	24			3.96862
3	2	25			3.92073
3	2	26			4.39754
3	2	27			4.03733
3	2	28			4.25823
3	2	29			4.74956
3	2	30			4.02892
3	2	31			4.07551
3	2	32			4.17916
3	2	33			3.75029
3	2	34			3.92519
3	2	35			4.08085
3	2	36			3.76973
3	2	37			3.91718
3	2	38			3.7236
3	2	39			3.81874
3	2	40			4.31334
3	2	41			3.56491
3	2	42			4.06015
3	2	43			3.81269
3	2	44			4.39761
3	2	45			3.83813
3	2	46			4.52122
3	2	47			4.05846
3	2	48			3.7868
3	2	49			4.8693
3	2	50			3.92326
3	2	51			4.25295
3	2	52			4.03595
3	2	53			4.11142
3	2	54			4.47553
3	2	55			4.15418
3	2	56			4.02779
3	2	57			4.47578
3	2	58			4.59731
3	2	59			3.86537
3	2	60			4.25132
3	2	61			4.13144
3	2	62			3.94272
3	2	63			3.97599
3	2	64			4.14238
3	2	65			4.36346
3	2	66			4.40962
3	2	67			3.88964
3	2	68			4.634
3	2	69			4.09454
3	2	70			4.4192
3	2	71			3.96956
3	2	72			4.03774
3	2	73			4.2658
3	2	74			4.51199
3	2	75			4.1897
3	2	76			4.26485
3	2	77			4.13831
3	2	78			4.29507
3	2	79			4.22652
3	2	80			4.02315
3	2	81			4.22974
3	2	82			4.47226
3	2	83			3.90463
3	2	84			4.4206
3	2	85			4.37787
3	2	86			4.54764
3	2	87			3.90748
3	2	88			4.00396
3	2	89			4.31307
3	2	90			4.69146
3	2	91			4.77419
3	2	92			4.03145
3	2	93			4.3177
3	2	94			4.95577
3	2	95			4.89245
3	2	96			3.98704
3	2	97			4.17695
3	2	98			4.11734
3	2	99			4.18299
3	2	100			4.25878
3	2	101			4.3236
3	2	102			3.95157
3	2	103			4.2512
3	2	104			4.16285
3	2	105			3.98209
3	2	106			3.89122
3	2	107			4.1083
3	2	108			4.0088
3	2	109			3.70582
3	2	110			4.21809
3	2	111			4.29412
3	2	112			3.75813
3	2	113			4.4866
3	2	114			4.0928
3	2	115			4.09979
3	2	116			4.40929
3	2	117			4.97597
3	2	118			4.02222
3	2	119			4.43339
3	2	120			4.20834
3	2	121			4.01374
3	2	122			4.40139
3	2	123			4.27485
3	2	124			3.89412
3	2	125			4.33612
3	2	126			4.05555
3	2	127			3.89598
3	2	128			3.84783
3	2	129			3.95232
3	2	130			4.07858
3	2	131			4.17309
3	2	132			3.72532
3	2	133			4.52511
3	2	134			3.94522
3	2	135			3.69831
3	2	136			4.22755
3	2	137			4.00335
3	2	138			3.84869
3	2	139			3.78594
3	2	140			4.32827
3	2	141			4.34808
3	2	142			3.94298
3	2	143			4.00008
3	2	144			3.82526
3	2	145			3.8747
3	2	146			3.97448
3	2	147			4.4871
3	2	148			4.36835
3	2	149			3.91368
3	2	150			4.52576
3	2	151			4.49229
3	2	152			3.9444
3	2	153			3.92118
3	2	154			4.57711
3	2	155			3.81462
3	2	156			4.36252
3	2	157			4.46
3	2	158			4.48222
3	2	159			4.22082
3	2	160			3.94668
3	2	161			4.55281
3	2	162			4.52482
3	2	163			3.76727
3	2	164			4.40721
3	2	165			4.34325
3	2	166			4.41854
3	2	167			4.27419
3	2	168			4.20144
3	2	169			4.23499
3	2	170			4.53354
3	2	171			4.40735
3	2	172			4.82702
3	2	173			4.34375
3	2	174			4.10069
3	2	175			4.35592
3	2	176			4.47019
3	2	177			4.40366
3	2	178			4.51467
3	2	179			4.23755
3	2	180			4.83547
3	2	181			4.17526
3	2	182			4.58954
3	2	183			4.97434
3	2	184			4.41336
3	2	185			4.02524
3	2	186			3.9465
3	2	187			3.9484
3	2	188			4.15583
3	2	189			4.17244
3	2	190			4.45998
3	2	191			4.22714
3	2	192			4.44462
3	2	193			4.57112
3	2	194			4.20727
3	2	195			4.42181
3	2	196			4.52248
3	2	197			4.24373
3	2	198			3.87511
3	2	199			4.43517
3	2	200			4.51371
4	1	1	11.2486	0.0265651	11.2752
4	1	2	11.0002	0.0222123	11.0224
4	1	3	10.6112	0.0229185	10.6341
4	1	4	9.98378	0.0229101	10.0067
4	1	5	10.4152	0.0232451	10.4385
4	1	6	10.1273	0.039866	10.1671
4	1	7	10.2603	0.0244412	10.2847
4	1	8	10.4771	0.0234306	10.5005
4	1	9	10.3296	0.0244963	10.3541
4	1	10	10.8345	0.0241961	10.8587
4	1	11	10.2195	0.0224676	10.242
4	1	12	10.3714	0.0211911	10.3926
4	1	13	10.7318	0.0229309	10.7547
4	1	14	10.6743	0.0237789	10.6981
4	1	15	10.3884	0.0216389	10.4101
4	1	16	10.0455	0.0212147	10.0667
4	1	17	9.97154	0.023124	9.99466
4	1	18	10.9023	0.0246921	10.927
4	1	19	10.1824	0.0213506	10.2037
4	1	20	10.4649	0.0226316	10.4875
4	1	21	10.4125	0.0359216	10.4484
4	1	22	10.2187	0.0246639	10.2433
4	1	23	10.0401	0.0213728	10.0615
4	1	24	10.4955	0.0285809	10.5241
4	1	25	10.111	0.0233762	10.1344
4	1	26	10.1119	0.0213821	10.1333
4	1	27	9.52383	0.0219979	9.54583
4	1	28	10.5533	0.0240281	10.5773
4	1	29	10.6715	0.0215929	10.6931
4	1	30	10.0918	0.0235312	10.1154
4	1	31	10.2518	0.0241597	10.276
4	1	32	10.5151	0.0214691	10.5366
4	1	33	10.3845	0.0213625	10.4059
4	1	34	10.7403	0.0243433	10.7646
4	1	35	10.4551	0.0242276	10.4793
4	1	36	10.3141	0.226413	10.5405
4	1	37	10.4729	0.0232074	10.4961
4	1	38	10.671	0.0248365	10.6958
4	1	39	10.5494	0.042654	10.5921
4	1	40	10.9977	0.0354371	11.0331
4	1	41	10.8127	0.0437777	10.8564
4	1	42	9.76668	0.0344374	9.80112
4	1	43	11.3142	0.0231278	11.3374
4	1	44	10.4997	0.0443559	10.5441
4	1	45	10.6756	0.0212855	10.6969
4	1	46	11.3167	0.0214717	11.3381
4	1	47	10.166	0.0236807	10.1897
4	1	48	10.9469	0.0218446	10.9687
4	1	49	10.5274	0.0256219	10.553
4	1	50	10.8416	0.0225518	10.8641
4	1	51	11.247	0.0240726	11.271
4	1	52	10.9193	0.0245337	10.9439
4	1	53	11.4203	0.0246708	11.445
4	1	54	10.7742	0.0238433	10.798
4	1	55	11.3646	0.0377777	11.4024
4	1	56	11.0365	0.0255766	11.0621
4	1	57	10.6527	0.0223703	10.675
4	1	58	11.2956	0.0267894	11.3224
4	1	59	11.3321	0.0249407	11.3571
4	1	60	11.045	0.0239863	11.069
4	1	61	11.4884	0.0237601	11.5122
4	1	62	12.4042	0.0272279	12.4314
4	1	63	10.9861	0.0248246	11.0109
4	1	64	11.3667	0.0238695	11.3906
4	1	65	10.7337	0.0243661	10.758
4	1	66	10.6571	0.0275958	10.6847
4	1	67	10.9396	0.0239832	10.9636
4	1	68	10.6035	0.0392988	10.6428
4	1	69	10.8117	0.0262265	10.838
4	1	70	10.7303	0.0294588	10.7597
4	1	71	11.1494	0.0256021	11.175
4	1	72	10.7205	0.0261014	10.7466
4	1	73	11.2333	0.0277474	11.261
4	1	74	10.7281	0.0253291	10.7535
4	1	75	11.5139	0.0281892	11.5421
4	1	76	11.7235	0.0287542	11.7522
4	1	77	11.1752	0.048054	11.2232
4	1	78	11.7864	0.0254726	11.8119
4	1	79	11.5504	0.0296359	11.58
4	1	80	11.3655	0.0283978	11.3939
4	1	81	11.4018	0.0488181	11.4506
4	1	82	11.5247	0.0541215	11.5788
4	1	83	11.1896	0.0259831	11.2156
4	1	84	11.2332	0.0284731	11.2616
4	1	85	10.5284	0.026021	10.5544
4	1	86	10.8759	0.0247927	10.9006
4	1	87	10.7268	0.029325	10.7561
4	1	88	11.1336	0.0244548	11.158
4	1	89	10.625	0.0266054	10.6516
4	1	90	11.296	0.0255387	11.3215
4	1	91	10.5775	0.0509768	10.6285
4	1	92	10.8655	0.0247574	10.8903
4	1	93	10.5703	0.0504165	10.6207
4	1	94	11.1827	0.0271709	11.2099
4	1	95	11.0648	0.0257921	11.0906
4	1	96	11.384	0.0270355	11.411
4	1	97	11.0765	0.0294197	11.106
4	1	98	11.1716	0.0251415	11.1967
4	1	99	11.6249	0.0508022	11.6757
4	1	100	10.9922	0.0268953	11.0191
4	1	101	11.2648	0.0274391	11.2922
4	1	102	11.1279	0.0407617	11.1687
4	1	103	11.6675	0.0277324	11.6953
4	1	104	11.058	0.0269618	11.0849
4	1	105	10.9457	0.0279102	10.9736
4	1	106	10.8893	0.0411668	10.9305
4	1	107	11.8855	0.0261793	11.9117
4	1	108	11.8735	0.0274415	11.9009
4	1	109	11.2603	0.0265377	11.2869
4	1	110	12.2953	0.0293448	12.3247
4	1	111	12.8181	0.0420032	12.8601
4	1	112	11.6608	0.0264137	11.6872
4	1	113	11.6749	0.0279214	11.7029
4	1	114	12.2589	0.0287664	12.2876
4	1	115	11.6421	0.0265198	11.6686
4	1	116	11.8814	0.0267124	11.9081
4	1	117	11.8126	0.0300176	11.8426
4	1	118	12.3101	0.0304654	12.3405
4	1	119	11.1836	0.0261931	11.2098
4	1	120	11.2989	0.0273762	11.3262
4	1	121	11.2434	0.0284045	11.2718
4	1	122	11.3795	0.0264726	11.406
4	1	123	12.5839	0.0267963	12.6107
4	1	124	11.6017	0.0267503	11.6284
4	1	125	11.8729	0.029134	11.902
4	1	126	11.7334	0.0599799	11.7934
4	1	127	12.6896	0.0261912	12.7158
4	1	128	11.4012	0.0285234	11.4297
4	1	129	11.7503	0.0270479	11.7774
4	1	130	11.816	0.0266364	11.8427
4	1	131	11.5062	0.0261645	11.5323
4	1	132	11.2231	0.0276921	11.2508
4	1	133	12.1855	0.0274978	12.213
4	1	134	11.0102	0.0296545	11.0399
4	1	135	11.1155	0.0271885	11.1427
4	1	136	11.1909	0.0275359	11.2185
4	1	137	11.9425	0.0287971	11.9713
4	1	138	11.0429	0.039825	11.0827
4	1	139	11.1567	0.0266347	11.1834
4	1	140	10.9348	0.0280199	10.9628
4	1	141	11.2237	0.0265853	11.2503
4	1	142	11.4096	0.0283597	11.438
4	1	143	11.7701	0.0275161	11.7976
4	1	144	11.5756	0.0290012	11.6046
4	1	145	10.8904	0.0419035	10.9323
4	1	146	10.9037	0.0267143	10.9304
4	1	147	10.6187	0.0277367	10.6464
4	1	148	11.7741	0.0303066	11.8044
4	1	149	11.5015	0.0407388	11.5423
4	1	150	11.1898	0.0265818	11.2164
4	1	151	11.0085	0.0289834	11.0375
4	1	152	11.011	0.0293238	11.0403
4	1	153	11.2186	0.0261574	11.2448
4	1	154	11.3034	0.0263405	11.3298
4	1	155	11.1919	0.0545421	11.2464
4	1	156	12.2014	0.0272341	12.2286
4	1	157	11.6639	0.0295527	11.6935
4	1	158	10.8795	0.0267272	10.9062
4	1	159	11.2997	0.0262594	11.326
4	1	160	10.8934	0.0259337	10.9193
4	1	161	11.1227	0.0276902	11.1504
4	1	162	11.9399	0.0284557	11.9684
4	1	163	11.3051	0.0443826	11.3494
4	1	164	11.426	0.0270696	11.4531
4	1	165	11.279	0.0267534	11.3058
4	1	166	11.5781	0.0276484	11.6057
4	1	167	12.2246	0.0292127	12.2538
4	1	168	11.8456	0.0283451	11.8739
4	1	169	11.3117	0.0263214	11.338
4	1	170	11.6916	0.0269337	11.7185
4	1	171	11.3894	0.0292771	11.4187
4	1	172	11.5251	0.0266869	11.5518
4	1	173	11.514	0.0450459	11.5591
4	1	174	10.9606	0.0265427	10.9872
4	1	175	11.6391	0.0289071	11.668
4	1	176	11.5139	0.0295112	11.5434
4	1	177	11.4925	0.0273209	11.5198
4	1	178	11.8193	0.0264661	11.8457
4	1	179	11.1817	0.02865	11.2104
4	1	180	11.5319	0.0286801	11.5606
4	1	181	11.7242	0.0294561	11.7536
4	1	182	11.7897	0.0261409	11.8158
4	1	183	11.4076	0.0269082	11.4346
4	1	184	11.5844	0.0271442	11.6115
4	1	185	11.8182	0.0282328	11.8464
4	1	186	11.4619	0.026227	11.4882
4	1	187	11.2036	0.0267208	11.2303
4	1	188	11.4547	0.0282779	11.483
4	1	189	11.1152	0.0283747	11.1435
4	1	190	11.0004	0.0260994	11.0265
4	1	191	10.8079	0.0282748	10.8362
4	1	192	11.0251	0.0274551	11.0526
4	1	193	11.6442	0.0261586	11.6704
4	1	194	10.6179	0.0263174	10.6442
4	1	195	11.1805	0.0284643	11.2089
4	1	196	10.4863	0.0460157	10.5323
4	1	197	10.9215	0.0259461	10.9475
4	1	198	10.5304	0.0275304	10.558
4	1	199	11.0098	0.0290127	11.0388
4	1	200	10.2352	0.0441165	10.2793
4	2	1	9.02992	0.0301976	9.06012
4	2	2	7.18855	0.0217555	7.21031
4	2	3	7.62675	0.0244176	7.65116
4	2	4	8.35839	0.0225048	8.38089
4	2	5	7.60732	0.0352407	7.64256
4	2	6	7.59119	0.0320077	7.6232
4	2	7	7.40869	0.0220983	7.43079
4	2	8	7.58568	0.0223553	7.60803
4	2	9	7.49078	0.0242581	7.51504
4	2	10	7.72367	0.0234196	7.74709
4	2	11	7.66238	0.0223458	7.68473
4	2	12	7.17553	0.0262008	7.20173
4	2	13	7.69625	0.0257957	7.72205
4	2	14	7.36519	0.0236094	7.3888
4	2	15	7.19282	0.0227814	7.21561
4	2	16	7.29343	0.023176	7.3166
4	2	17	7.54922	0.0257256	7.57495
4	2	18	7.93821	0.0234861	7.9617
4	2	19	7.33607	0.0218234	7.3579
4	2	20	7.76859	0.0230188	7.79161
4	2	21	7.55548	0.021492	7.57698
4	2	22	7.48537	0.023937	7.5093
4	2	23	7.84598	0.0221152	7.8681
4	2	24	7.19842	0.0218375	7.22026
4	2	25	7.34005	0.0233877	7.36344
4	2	26	7.78994	0.0218101	7.81175
4	2	27	7.45388	0.0315654	7.48544
4	2	28	7.52839	0.0225818	7.55097
4	2	29	8.19465	0.0238678	8.21852
4	2	30	7.48347	0.0223217	7.50579
4	2	31	7.40502	0.0243673	7.42939
4	2	32	7.5515	0.0310812	7.58258
4	2	33	7.12432	0.0225968	7.14692
4	2	34	7.37135	0.0236161	7.39497
4	2	35	7.49539	0.0217547	7.51715
4	2	36	7.20628	0.0245266	7.2308
4	2	37	7.2442	0.0235333	7.26773
4	2	38	7.09127	0.0233979	7.11467
4	2	39	7.26796	0.0263178	7.29428
4	2	40	7.67205	0.032726	7.70478
4	2	41	6.85286	0.0220618	6.87492
4	2	42	7.45973	0.0452299	7.50496
4	2	43	7.21158	0.0223536	7.23394
4	2	44	7.71175	0.0221534	7.73391
4	2	45	7.12759	0.0218832	7.14947
4	2	46	7.90893	0.0237434	7.93268
4	2	47	7.60544	0.0227718	7.62821
4	2	48	7.39091	0.0230923	7.41401
4	2	49	7.72985	0.0226524	7.75251
4	2	50	7.27019	0.0221767	7.29237
4	2	51	7.76842	0.0226324	7.79105
4	2	52	7.74783	0.0241261	7.77196
4	2	53	7.1947	0.0217128	7.21642
4	2	54	7.97838	0.0223351	8.00071
4	2	55	7.77274	0.0472729	7.82001
4	2	56	7.53208	0.0216539	7.55374
4	2	57	7.91065	0.0218349	7.93249
4	2	58	8.09103	0.0221779	8.11321
4	2	59	7.50179	0.047662	7.54946
4	2	60	7.70399	0.0231895	7.72718
4	2	61	7.50335	0.02368	7.52703
4	2	62	7.55254	0.0227087	7.57525
4	2	63	7.84083	0.0255256	7.86636
4	2	64	7.241	0.0225751	7.26358
4	2	65	7.8695	0.023299	7.8928
4	2	66	8.04924	0.0232639	8.07251
4	2	67	7.65915	0.0243254	7.68347
4	2	68	7.74434	0.024112	7.76845
4	2	69	7.84047	0.023458	7.86393
4	2	70	8.14281	0.0241477	8.16695
4	2	71	7.7381	0.0242701	7.76237
4	2	72	7.95187	0.0256791	7.97755
4	2	73	7.53062	0.0225916	7.55321
4	2	74	8.31824	0.0243595	8.3426
4	2	75	8.1377	0.0253742	8.16308
4	2	76	8.38368	0.0551226	8.43881
4	2	77	8.12572	0.0240467	8.14977
4	2	78	8.0683	0.0236685	8.09197
4	2	79	8.05962	0.0238674	8.08348
4	2	80	7.97962	0.0264456	8.00606
4	2	81	8.49177	0.0252907	8.51706
4	2	82	7.73107	0.0242732	7.75534
4	2	83	7.75137	0.0254798	7.77685
4	2	84	8.37365	0.0265663	8.40022
4	2	85	8.46207	0.0255904	8.48766
4	2	86	8.63002	0.0273669	8.65739
4	2	87	7.89507	0.0264583	7.92153
4	2	88	8.19215	0.0276928	8.21984
4	2	89	8.55876	0.0253012	8.58406
4	2	90	9.17984	0.0271411	9.20698
4	2	91	8.17945	0.0267453	8.2062
4	2	92	8.10254	0.0281451	8.13069
4	2	93	8.43652	0.0276198	8.46414
4	2	94	9.217	0.0271704	9.24417
4	2	95	9.15399	0.0384166	9.19241
4	2	96	8.04723	0.0253868	8.07262
4	2	97	8.30978	0.026165	8.33594
4	2	98	8.34633	0.0270154	8.37335
4	2	99	8.73435	0.027781	8.76213
4	2	100	7.71742	0.0263116	7.74374
4	2	101	8.34448	0.0456603	8.39014
4	2	102	8.02044	0.0263088	8.04675
4	2	103	8.49031	0.0269499	8.51726
4	2	104	8.27578	0.0246279	8.3004
4	2	105	7.97285	0.0260379	7.99889
4	2	106	7.97268	0.0263362	7.99902
4	2	107	8.33707	0.0273359	8.36441
4	2	108	8.17422	0.027281	8.20151
4	2	109	7.74739	0.0262454	7.77364
4	2	110	8.35475	0.0261295	8.38088
4	2	111	8.55794	0.0254056	8.58334
4	2	112	8.31055	0.0258043	8.33636
4	2	113	8.45259	0.0270326	8.47962
4	2	114	8.12897	0.0256226	8.1546
4	2	115	8.35273	0.027004	8.37974
4	2	116	8.85557	0.0274279	8.883
4	2	117	8.59674	0.0266652	8.62341
4	2	118	8.09503	0.0253627	8.12039
4	2	119	8.72948	0.0265551	8.75604
4	2	120	8.70088	0.0271063	8.72799
4	2	121	8.0068	0.0266788	8.03348
4	2	122	8.61261	0.025732	8.63835
4	2	123	8.50507	0.0267272	8.5318
4	2	124	8.17335	0.0263679	8.19971
4	2	125	8.32248	0.0255136	8.34799
4	2	126	8.17562	0.0265584	8.20218
4	2	127	8.09969	0.0270951	8.12679
4	2	128	7.95812	0.0263073	7.98443
4	2	129	7.98388	0.0266321	8.01051
4	2	130	8.16936	0.0259109	8.19527
4	2	131	8.38344	0.0258353	8.40928
4	2	132	7.74604	0.0260727	7.77211
4	2	133	8.49305	0.0265791	8.51963
4	2	134	8.1273	0.0297494	8.15705
4	2	135	8.06348	0.0278633	8.09135
4	2	136	7.74593	0.0271263	7.77306
4	2	137	8.06951	0.0276012	8.09711
4	2	138	8.03394	0.0281715	8.06211
4	2	139	8.09373	0.0402434	8.13397
4	2	140	8.37216	0.0265348	8.39869
4	2	141	8.51309	0.0272567	8.54034
4	2	142	8.24457	0.0281136	8.27268
4	2	143	7.55383	0.0279756	7.5818
4	2	144	7.86511	0.0266216	7.89173
4	2	145	8.07421	0.0281653	8.10238
4	2	146	8.44117	0.026391	8.46757
4	2	147	8.47944	0.0262902	8.50573
4	2	148	8.54117	0.0272856	8.56845
4	2	149	8.22683	0.0533311	8.28016
4	2	150	8.81328	0.0260646	8.83934
4	2	151	8.50143	0.0267305	8.52816
4	2	152	8.12125	0.0271156	8.14836
4	2	153	8.23975	0.0538135	8.29356
4	2	154	8.24905	0.0261378	8.27519
4	2	155	7.87852	0.0274229	7.90594
4	2	156	8.54065	0.0271661	8.56782
4	2	157	8.8058	0.0292778	8.83508
4	2	158	8.26562	0.0271051	8.29273
4	2	159	8.43138	0.027796	8.45918
4	2	160	8.32826	0.0282133	8.35647
4	2	161	9.00874	0.0270653	9.03581
4	2	162	8.97015	0.0272233	8.99737
4	2	163	7.85384	0.0268197	7.88066
4	2	164	8.64078	0.0282047	8.66898
4	2	165	8.67907	0.0284693	8.70754
4	2	166	8.92955	0.027739	8.95729
4	2	167	8.40651	0.0265684	8.43308
4	2	168	8.26429	0.0464308	8.31072
4	2	169	8.52087	0.0281451	8.54901
4	2	170	8.86252	0.0274205	8.88994
4	2	171	8.80239	0.026602	8.82899
4	2	172	8.89996	0.0275986	8.92756
4	2	173	8.50799	0.0270598	8.53505
4	2	174	8.41708	0.0270104	8.44409
4	2	175	9.08938	0.026222	9.1156
4	2	176	8.54178	0.0266786	8.56846
4	2	177	8.55664	0.0507925	8.60743
4	2	178	8.83391	0.0285716	8.86248
4	2	179	8.68856	0.0267057	8.71526
4	2	180	8.98062	0.0268209	9.00744
4	2	181	8.51612	0.0283253	8.54445
4	2	182	8.96306	0.0283892	8.99144
4	2	183	9.814	0.0257528	9.83975
4	2	184	8.46054	0.0281897	8.48873
4	2	185	8.2687	0.0266867	8.29538
4	2	186	8.32855	0.0289502	8.35751
4	2	187	8.42084	0.0275116	8.44835
4	2	188	8.30719	0.0393343	8.34652
4	2	189	8.25054	0.0270391	8.27758
4	2	190	8.74541	0.0511591	8.79657
4	2	191	8.57106	0.0275428	8.5986
4	2	192	8.76269	0.0281811	8.79087
4	2	193	8.69026	0.0266426	8.7169
4	2	194	8.45018	0.0284672	8.47865
4	2	195	8.78762	0.0282869	8.8159
4	2	196	9.19388	0.0264661	9.22035
4	2	197	8.33363	0.0273206	8.36095
4	2	198	8.0708	0.0275486	8.09834
4	2	199	8.76435	0.0264132	8.79076
4	2	200	9.05482	0.0270369	9.08185
